# Supplementary material for: Neuroproteome Changes after Ischemia/Reperfusion Injury and Tissue Plasminogen Activator Administration in Rats: A Quantitative iTRAQ Proteomics Study
Source: PLoS One. 2014 May 30;9(5):e98706. doi: 10.1371/journal.pone.0098706 (PMC4039533; doi:10.1371/journal.pone.0098706)
Supplement: Table S1 — Output of false discovery rate (FDR) characteristics for identified peptides and proteins. (XLS) [file pone.0098706.s001.xls]

## Sheet: Protein Level Summary
	Protein Level FDR Analysis
	Proteins Identified at Critical False Discovery Rates															Correspondence between FDR Levels and ProteinPilot Reported Confidences
		Number of Proteins Detected															Corresponding ProteinPilot Confidence
	Critical FDR	Local FDR	Global FDR	Global FDR from Fit												Critical FDR	Local FDR	Global FDR	Global FDR from Fit
	0.01	373	405	403												0.01	0.966887	0.890352	0.9
	0.05	384	430	435												0.05	0.952137	0.800474	0.786204
	0.1	390	465	476												0.1	0.932392	0.711597	0.676406
	* It is recommended you use numbers in bold and avoid using numbers in italics.																Corresponding Unused ProtScore
																Critical FDR	Local FDR	Global FDR	Global FDR from Fit
																0.01	1.48	0.96	1
																0.05	1.32	0.7	0.67
																0.1	1.17	0.54	0.49

## Sheet: Distinct Peptide Level Summary
	Distinct Peptide Level FDR Analysis
	Peptides Identified at Critical False Discovery Rates															Correspondence between FDR Levels and ProteinPilot Reported Confidences
		Number of Peptides Identified															Corresponding ProteinPilot Confidence
	Critical FDR	Local FDR	Global FDR	Global FDR from Fit												Critical FDR	Local FDR	Global FDR	Global FDR from Fit
	0.01	2993	4015	4001												0.01	0.9932	0.9362	0.9382
	0.05	3761	4901	4929												0.05	0.9686	0.6541	0.6432
	0.1	4089	5515	5521												0.1	0.923	0.4618	0.4596
	* It is recommended you use numbers in bold and avoid using numbers in italics.															* It is recommended you use numbers in bold and avoid using numbers in italics.

## Sheet: Spectral Level Summary
	Spectral Level FDR Analysis
	Spectra Identified at Critical False Discovery Rates															Correspondence between FDR Levels and ProteinPilot Reported Confidences
		Number of Spectra Identified															Corresponding ProteinPilot Confidence
	Critical FDR	Local FDR	Global FDR	Global FDR from Fit												Critical FDR	Local FDR	Global FDR	Global FDR from Fit
	0.01	6580	8689	8956												0.01	0.9878	0.8909	0.8569
	0.05	8434	11203	11224												0.05	0.919	0.4622	0.4588
	0.1	9217	12837	12799												0.1	0.8194	0.3104	0.3129
	* It is recommended you use numbers in bold and avoid using numbers in italics.															* It is recommended you use numbers in bold and avoid using numbers in italics.

## Sheet: Protein Level Data
Protein Level Data	Unused ProtScore Threshold	Confidence Threshold	Forward	Reverse	Correct	Incorrect	Total	Global FDR	q-value	Fit Unused ProtScore Threshold	Fit Confidence Threshold	Fit Forward	Fit Reverse	Fit Correct	Fit Incorrect	Fit Total	Fit Global FDR	Fit Local FDR
	122.02	1	1	0	1	0	1	0	0	122.02	1	0.999879	0.000120949	0.999758	0.000241897	1	0.000241897	0.000241928
	74.38	1	2	0	2	0	2	0	0	74.38	1	1.99976	0.000241928	1.99952	0.000483857	2	0.000241928	0.000241959
	73.73	1	3	0	3	0	3	0	0	73.73	1	2.99964	0.000362939	2.99927	0.000725878	3	0.000241959	0.000242021
	52.47	1	4	0	4	0	4	0	0	52.47	1	3.99952	0.00048398	3.99903	0.000967961	4	0.00024199	0.000242083
	51.27	1	5	0	5	0	5	0	0	51.27	1	4.99939	0.000605053	4.99879	0.00121011	5	0.000242021	0.000242145
	50.1	1	6	0	6	0	6	0	0	50.1	1	5.99927	0.000726156	5.99855	0.00145231	6	0.000242052	0.000242207
	47.95	1	7	0	7	0	7	0	0	47.95	1	6.99915	0.000847291	6.99831	0.00169458	7	0.000242083	0.000242269
	46.56	1	8	0	8	0	8	0	0	46.56	1	7.99903	0.000968456	7.99806	0.00193691	8	0.000242114	0.000242331
	46.03	1	9	0	9	0	9	0	0	46.03	1	8.99891	0.00108965	8.99782	0.00217931	9	0.000242145	0.000242393
	45.54	1	10	0	10	0	10	0	0	45.54	1	9.99879	0.00121088	9.99758	0.00242176	10	0.000242176	0.000242455
	45.12	1	11	0	11	0	11	0	0	45.12	1	10.9987	0.00133214	10.9973	0.00266428	11	0.000242207	0.000242517
	44.29	1	12	0	12	0	12	0	0	44.29	1	11.9985	0.00145343	11.9971	0.00290686	12	0.000242238	0.000242579
	42.96	1	13	0	13	0	13	0	0	42.96	1	12.9984	0.00157475	12.9969	0.0031495	13	0.000242269	0.000242641
	42.04	1	14	0	14	0	14	0	0	42.04	1	13.9983	0.0016961	13.9966	0.0033922	14	0.0002423	0.000242703
	41.52	1	15	0	15	0	15	0	0	41.52	1	14.9982	0.00181748	14.9964	0.00363496	15	0.000242331	0.000242765
	41.34	1	16	0	16	0	16	0	0	41.34	1	15.9981	0.0019389	15.9961	0.00387779	16	0.000242362	0.000242827
	40.36	1	17	0	17	0	17	0	0	40.36	1	16.9979	0.00206034	16.9959	0.00412068	17	0.000242393	0.000242889
	39.64	1	18	0	18	0	18	0	0	39.64	1	17.9978	0.00218181	17.9956	0.00436363	18	0.000242424	0.000242951
	37.56	1	19	0	19	0	19	0	0	37.56	1	18.9977	0.00230332	18.9954	0.00460664	19	0.000242455	0.000243013
	36.96	1	20	0	20	0	20	0	0	36.96	1	19.9976	0.00242486	19.9952	0.00484972	20	0.000242486	0.000243075
	36.18	1	21	0	21	0	21	0	0	36.18	1	20.9975	0.00254643	20.9949	0.00509285	21	0.000242517	0.000243137
	36.05	1	22	0	22	0	22	0	0	36.05	1	21.9973	0.00266803	21.9947	0.00533605	22	0.000242548	0.000243199
	35.51	1	23	0	23	0	23	0	0	35.51	1	22.9972	0.00278966	22.9944	0.00557932	23	0.000242579	0.000243261
	34.8	1	24	0	24	0	24	0	0	34.8	1	23.9971	0.00291132	23.9942	0.00582264	24	0.00024261	0.000243323
	32.89	1	25	0	25	0	25	0	0	32.89	1	24.997	0.00303301	24.9939	0.00606602	25	0.000242641	0.000243386
	32.16	1	26	0	26	0	26	0	0	32.16	1	25.9968	0.00315474	25.9937	0.00630947	26	0.000242672	0.000243448
	31.02	1	27	0	27	0	27	0	0	31.02	1	26.9967	0.00327649	26.9934	0.00655298	27	0.000242703	0.00024351
	30.93	1	28	0	28	0	28	0	0	30.93	1	27.9966	0.00339828	27.9932	0.00679655	28	0.000242734	0.000243572
	30.74	1	29	0	29	0	29	0	0	30.74	1	28.9965	0.00352009	28.993	0.00704019	29	0.000242765	0.000243634
	29.37	1	30	0	30	0	30	0	0	29.37	1	29.9964	0.00364194	29.9927	0.00728389	30	0.000242796	0.000243697
	29.14	1	31	0	31	0	31	0	0	29.14	1	30.9962	0.00376382	30.9925	0.00752764	31	0.000242827	0.000243759
	28.31	1	32	0	32	0	32	0	0	28.31	1	31.9961	0.00388573	31.9922	0.00777146	32	0.000242858	0.000243821
	28.2	1	33	0	33	0	33	0	0	28.2	1	32.996	0.00400767	32.992	0.00801535	33	0.000242889	0.000243883
	28.11	1	34	0	34	0	34	0	0	28.11	1	33.9959	0.00412965	33.9917	0.00825929	34	0.00024292	0.000243945
	28.06	1	35	0	35	0	35	0	0	28.06	1	34.9957	0.00425165	34.9915	0.0085033	35	0.000242951	0.000244008
	27.18	1	36	0	36	0	36	0	0	27.18	1	35.9956	0.00437369	35.9913	0.00874737	36	0.000242983	0.00024407
	26.65	1	37	0	37	0	37	0	0	26.65	1	36.9955	0.00449575	36.991	0.0089915	37	0.000243014	0.000244132
	25.66	1	38	0	38	0	38	0	0	25.66	1	37.9954	0.00461785	37.9908	0.0092357	38	0.000243045	0.000244195
	25.05	1	39	0	39	0	39	0	0	25.05	1	38.9953	0.00473998	38.9905	0.00947995	39	0.000243076	0.000244257
	24.75	1	40	0	40	0	40	0	0	24.75	1	39.9951	0.00486214	39.9903	0.00972427	40	0.000243107	0.000244319
	23.12	1	41	0	41	0	41	0	0	23.12	1	40.995	0.00498433	40.99	0.00996866	41	0.000243138	0.000244382
	22.58	1	42	0	42	0	42	0	0	22.58	1	41.9949	0.00510655	41.9898	0.0102131	42	0.000243169	0.000244444
	22.41	1	43	0	43	0	43	0	0	22.41	1	42.9948	0.0052288	42.9895	0.0104576	43	0.0002432	0.000244506
	22.38	1	44	0	44	0	44	0	0	22.38	1	43.9946	0.00535109	43.9893	0.0107022	44	0.000243231	0.000244569
	22.16	1	45	0	45	0	45	0	0	22.16	1	44.9945	0.0054734	44.9891	0.0109468	45	0.000243262	0.000244631
	21.32	1	46	0	46	0	46	0	0	21.32	1	45.9944	0.00559575	45.9888	0.0111915	46	0.000243293	0.000244693
	21.04	1	47	0	47	0	47	0	0	21.04	1	46.9943	0.00571813	46.9886	0.0114363	47	0.000243325	0.000244756
	20.95	1	48	0	48	0	48	0	0	20.95	1	47.9942	0.00584054	47.9883	0.0116811	48	0.000243356	0.000244818
	20.67	1	49	0	49	0	49	0	0	20.67	1	48.994	0.00596298	48.9881	0.011926	49	0.000243387	0.000244881
	20.17	1	50	0	50	0	50	0	0	20.17	1	49.9939	0.00608545	49.9878	0.0121709	50	0.000243418	0.000244943
	20.07	1	51	0	51	0	51	0	0	20.07	1	50.9938	0.00620795	50.9876	0.0124159	51	0.000243449	0.000245005
	19.6	1	52	0	52	0	52	0	0	19.6	1	51.9937	0.00633048	51.9873	0.012661	52	0.00024348	0.000245068
	19.48	1	53	0	53	0	53	0	0	19.48	1	52.9935	0.00645305	52.9871	0.0129061	53	0.000243511	0.00024513
	19.07	1	54	0	54	0	54	0	0	19.07	1	53.9934	0.00657565	53.9868	0.0131513	54	0.000243542	0.000245193
	18.76	1	55	0	55	0	55	0	0	18.76	1	54.9933	0.00669827	54.9866	0.0133965	55	0.000243574	0.000245255
	18.24	1	56	0	56	0	56	0	0	18.24	1	55.9932	0.00682093	55.9864	0.0136419	56	0.000243605	0.000245318
	18.22	1	57	0	57	0	57	0	0	18.22	1	56.9931	0.00694362	56.9861	0.0138872	57	0.000243636	0.00024538
	18.09	1	58	0	58	0	58	0	0	18.09	1	57.9929	0.00706634	57.9859	0.0141327	58	0.000243667	0.000245443
	17.84	1	59	0	59	0	59	0	0	17.84	1	58.9928	0.0071891	58.9856	0.0143782	59	0.000243698	0.000245505
	17.4	1	60	0	60	0	60	0	0	17.4	1	59.9927	0.00731188	59.9854	0.0146238	60	0.000243729	0.000245568
	17.3	1	61	0	61	0	61	0	0	17.3	1	60.9926	0.0074347	60.9851	0.0148694	61	0.000243761	0.000245631
	17.18	1	62	0	62	0	62	0	0	17.18	1	61.9924	0.00755754	61.9849	0.0151151	62	0.000243792	0.000245693
	16.96	1	63	0	63	0	63	0	0	16.96	1	62.9923	0.00768042	62.9846	0.0153608	63	0.000243823	0.000245756
	16.87	1	64	0	64	0	64	0	0	16.87	1	63.9922	0.00780333	63.9844	0.0156067	64	0.000243854	0.000245818
	16.73	1	65	0	65	0	65	0	0	16.73	1	64.9921	0.00792627	64.9841	0.0158525	65	0.000243885	0.000245881
	16.3	1	66	0	66	0	66	0	0	16.3	1	65.992	0.00804924	65.9839	0.0160985	66	0.000243916	0.000245944
	16.16	1	67	0	67	0	67	0	0	16.16	1	66.9918	0.00817225	66.9837	0.0163445	67	0.000243948	0.000246006
	16	1	68	0	68	0	68	0	0	16	1	67.9917	0.00829528	67.9834	0.0165906	68	0.000243979	0.000246069
	15.94	1	69	0	69	0	69	0	0	15.94	1	68.9916	0.00841835	68.9832	0.0168367	69	0.00024401	0.000246132
	15.46	1	70	0	70	0	70	0	0	15.46	1	69.9915	0.00854144	69.9829	0.0170829	70	0.000244041	0.000246194
	15.17	1	71	0	71	0	71	0	0	15.17	1	70.9913	0.00866457	70.9827	0.0173291	71	0.000244072	0.000246257
	15.15	1	72	0	72	0	72	0	0	15.15	1	71.9912	0.00878773	71.9824	0.0175755	72	0.000244104	0.00024632
	14.99	1	73	0	73	0	73	0	0	14.99	1	72.9911	0.00891092	72.9822	0.0178218	73	0.000244135	0.000246382
	14.74	1	74	0	74	0	74	0	0	14.74	1	73.991	0.00903414	73.9819	0.0180683	74	0.000244166	0.000246445
	14.68	1	75	0	75	0	75	0	0	14.68	1	74.9908	0.0091574	74.9817	0.0183148	75	0.000244197	0.000246508
	14.45	1	76	0	76	0	76	0	0	14.45	1	75.9907	0.00928068	75.9814	0.0185614	76	0.000244229	0.00024657
	14.25	1	77	0	77	0	77	0	0	14.25	1	76.9906	0.009404	76.9812	0.018808	77	0.00024426	0.000246633
	14.02	1	78	0	78	0	78	0	0	14.02	1	77.9905	0.00952735	77.9809	0.0190547	78	0.000244291	0.000246696
	13.75	1	79	0	79	0	79	0	0	13.75	1	78.9903	0.00965073	78.9807	0.0193015	79	0.000244322	0.000246759
	13.54	1	80	0	80	0	80	0	0	13.54	1	79.9902	0.00977414	79.9805	0.0195483	80	0.000244353	0.000246822
	13.51	1	81	0	81	0	81	0	0	13.51	1	80.9901	0.00989758	80.9802	0.0197952	81	0.000244385	0.000246884
	13.5	1	82	0	82	0	82	0	0	13.5	1	81.99	0.0100211	81.98	0.0200421	82	0.000244416	0.000246947
	13.41	1	83	0	83	0	83	0	0	13.41	1	82.9899	0.0101446	82.9797	0.0202891	83	0.000244447	0.00024701
	12.92	1	84	0	84	0	84	0	0	12.92	1	83.9897	0.0102681	83.9795	0.0205362	84	0.000244478	0.000247073
	12.83	1	85	0	85	0	85	0	0	12.83	1	84.9896	0.0103917	84.9792	0.0207833	85	0.00024451	0.000247136
	12.71	1	87	0	87	0	87	0	0	12.71	1	85.9895	0.0105153	85.979	0.0210305	86	0.000244541	0.00024723
	12.66	1	88	0	88	0	88	0	0	12.71	1	86.9894	0.0106389	86.9787	0.0212778	87	0.000244572	0.00024723
	12.62	1	89	0	89	0	89	0	0	12.66	1	87.9892	0.0107626	87.9785	0.0215251	88	0.000244604	0.000247324
	12.59	1	90	0	90	0	90	0	0	12.62	1	88.9891	0.0108862	88.9782	0.0217725	89	0.000244635	0.000247387
	12.44	1	91	0	91	0	91	0	0	12.59	1	89.989	0.01101	89.978	0.0220199	90	0.000244666	0.00024745
	12.42	1	92	0	92	0	92	0	0	12.44	1	90.9889	0.0111337	90.9777	0.0222675	91	0.000244697	0.000247513
	12.34	1	93	0	93	0	93	0	0	12.42	1	91.9887	0.0112575	91.9775	0.022515	92	0.000244729	0.000247576
	11.95	1	94	0	94	0	94	0	0	12.34	1	92.9886	0.0113813	92.9772	0.0227627	93	0.00024476	0.000247639
	11.67	1	95	0	95	0	95	0	0	11.95	1	93.9885	0.0115052	93.977	0.0230104	94	0.000244791	0.000247702
	11.59	1	96	0	96	0	96	0	0	11.67	1	94.9884	0.0116291	94.9767	0.0232581	95	0.000244823	0.000247765
	11.49	1	97	0	97	0	97	0	0	11.59	1	95.9882	0.011753	95.9765	0.023506	96	0.000244854	0.000247828
	11.37	1	98	0	98	0	98	0	0	11.49	1	96.9881	0.0118769	96.9762	0.0237539	97	0.000244885	0.000247891
	11.34	1	99	0	99	0	99	0	0	11.37	1	97.988	0.0120009	97.976	0.0240018	98	0.000244916	0.000247954
	11.3	1	100	0	100	0	100	0	0	11.34	1	98.9879	0.0121249	98.9758	0.0242498	99	0.000244948	0.000248017
	11.24	1	101	0	101	0	101	0	0	11.3	1	99.9878	0.012249	99.9755	0.0244979	100	0.000244979	0.00024808
	11.15	1	102	0	102	0	102	0	0	11.24	1	100.988	0.012373	100.975	0.0247461	101	0.00024501	0.000248143
	11.02	1	103	0	103	0	103	0	0	11.15	1	101.988	0.0124971	101.975	0.0249943	102	0.000245042	0.000248206
	11	1	104	0	104	0	104	0	0	11.02	1	102.987	0.0126213	102.975	0.0252425	103	0.000245073	0.000248269
	10.95	1	105	0	105	0	105	0	0	11	1	103.987	0.0127454	103.975	0.0254909	104	0.000245104	0.000248332
	10.9	1	106	0	106	0	106	0	0	10.95	1	104.987	0.0128696	104.974	0.0257393	105	0.000245136	0.000248395
	10.85	1	107	0	107	0	107	0	0	10.9	1	105.987	0.0129939	105.974	0.0259877	106	0.000245167	0.000248458
	10.72	1	108	0	108	0	108	0	0	10.85	1	106.987	0.0131181	106.974	0.0262362	107	0.000245198	0.000248521
	10.7	1	109	0	109	0	109	0	0	10.72	1	107.987	0.0132424	107.974	0.0264848	108	0.00024523	0.000248584
	10.51	1	110	0	110	0	110	0	0	10.7	1	108.987	0.0133667	108.973	0.0267335	109	0.000245261	0.000248647
	10.37	1	111	0	111	0	111	0	0	10.51	1	109.987	0.0134911	109.973	0.0269822	110	0.000245293	0.000248711
	10.29	1	112	0	112	0	112	0	0	10.37	1	110.986	0.0136155	110.973	0.027231	111	0.000245324	0.000248774
	10.28	1	113	0	113	0	113	0	0	10.29	1	111.986	0.0137399	111.973	0.0274798	112	0.000245355	0.000248837
	10.11	1	114	0	114	0	114	0	0	10.28	1	112.986	0.0138643	112.972	0.0277287	113	0.000245387	0.0002489
	10.01	1	115	0	115	0	115	0	0	10.11	1	113.986	0.0139888	113.972	0.0279777	114	0.000245418	0.000248963
	9.89	1	116	0	116	0	116	0	0	10.01	1	114.986	0.0141133	114.972	0.0282267	115	0.000245449	0.000249026
	9.86	1	117	0	117	0	117	0	0	9.89	1	115.986	0.0142379	115.972	0.0284758	116	0.000245481	0.00024909
	9.85	1	118	0	118	0	118	0	0	9.86	1	116.986	0.0143625	116.971	0.0287249	117	0.000245512	0.000249153
	9.83	1	119	0	119	0	119	0	0	9.85	1	117.986	0.0144871	117.971	0.0289741	118	0.000245544	0.000249216
	9.78	1	120	0	120	0	120	0	0	9.83	1	118.985	0.0146117	118.971	0.0292234	119	0.000245575	0.000249279
	9.7	1	121	0	121	0	121	0	0	9.78	1	119.985	0.0147364	119.971	0.0294728	120	0.000245606	0.000249343
	9.56	1	122	0	122	0	122	0	0	9.7	1	120.985	0.0148611	120.97	0.0297222	121	0.000245638	0.000249406
	9.43	1	123	0	123	0	123	0	0	9.56	1	121.985	0.0149858	121.97	0.0299716	122	0.000245669	0.000249469
	9.16	1	124	0	124	0	124	0	0	9.43	1	122.985	0.0151106	122.97	0.0302212	123	0.000245701	0.000249532
	8.98	1	125	0	125	0	125	0	0	9.16	1	123.985	0.0152354	123.97	0.0304708	124	0.000245732	0.000249596
	8.9	1	126	0	126	0	126	0	0	8.98	1	124.985	0.0153602	124.969	0.0307204	125	0.000245763	0.000249659
	8.73	1	127	0	127	0	127	0	0	8.9	1	125.985	0.0154851	125.969	0.0309701	126	0.000245795	0.000249722
	8.62	1	128	0	128	0	128	0	0	8.73	1	126.984	0.01561	126.969	0.0312199	127	0.000245826	0.000249786
	8.49	1	129	0	129	0	129	0	0	8.62	1	127.984	0.0157349	127.969	0.0314698	128	0.000245858	0.000249849
	8.44	1	130	0	130	0	130	0	0	8.49	1	128.984	0.0158598	128.968	0.0317197	129	0.000245889	0.000249912
	8.43	1	131	0	131	0	131	0	0	8.44	1	129.984	0.0159848	129.968	0.0319697	130	0.000245921	0.000249976
	8.29	1	132	0	132	0	132	0	0	8.43	1	130.984	0.0161099	130.968	0.0322197	131	0.000245952	0.000250039
	8.24	1	133	0	133	0	133	0	0	8.29	1	131.984	0.0162349	131.968	0.0324698	132	0.000245983	0.000250103
	8.22	1	134	0	134	0	134	0	0	8.24	1	132.984	0.01636	132.967	0.03272	133	0.000246015	0.000250166
	8.18	1	135	0	135	0	135	0	0	8.22	1	133.984	0.0164851	133.967	0.0329702	134	0.000246046	0.000250229
	8.15	1	136	0	136	0	136	0	0	8.18	1	134.983	0.0166102	134.967	0.0332205	135	0.000246078	0.000250293
	8.09	1	138	0	138	0	138	0	0	8.15	1	135.983	0.0167354	135.967	0.0334709	136	0.000246109	0.000250356
	8.07	1	139	0	139	0	139	0	0	8.09	1	136.983	0.0168606	136.966	0.0337213	137	0.000246141	0.000250452
	8.05	1	141	0	141	0	141	0	0	8.09	1	137.983	0.0169859	137.966	0.0339718	138	0.000246172	0.000250452
	7.78	1	142	0	142	0	142	0	0	8.07	1	138.983	0.0171112	138.966	0.0342223	139	0.000246204	0.000250547
	7.76	1	143	0	143	0	143	0	0	8.05	1	139.983	0.0172365	139.966	0.0344729	140	0.000246235	0.000250642
	7.62	1	144	0	144	0	144	0	0	8.05	1	140.983	0.0173618	140.965	0.0347236	141	0.000246267	0.000250642
	7.48	1	145	0	145	0	145	0	0	7.78	1	141.983	0.0174872	141.965	0.0349743	142	0.000246298	0.000250737
	7.42	1	146	0	146	0	146	0	0	7.76	1	142.982	0.0176126	142.965	0.0352251	143	0.00024633	0.000250801
	7.38	1	147	0	147	0	147	0	0	7.62	1	143.982	0.017738	143.965	0.035476	144	0.000246361	0.000250864
	7.36	1	148	0	148	0	148	0	0	7.48	1	144.982	0.0178635	144.964	0.0357269	145	0.000246393	0.000250928
	7.21	1	149	0	149	0	149	0	0	7.42	1	145.982	0.017989	145.964	0.0359779	146	0.000246424	0.000250991
	7.18	1	150	0	150	0	150	0	0	7.38	1	146.982	0.0181145	146.964	0.036229	147	0.000246456	0.000251055
	7.11	1	151	0	151	0	151	0	0	7.36	1	147.982	0.01824	147.964	0.0364801	148	0.000246487	0.000251119
	7.1	1	152	0	152	0	152	0	0	7.21	1	148.982	0.0183656	148.963	0.0367313	149	0.000246519	0.000251182
	7.09	1	153	0	153	0	153	0	0	7.18	1	149.982	0.0184913	149.963	0.0369825	150	0.00024655	0.000251246
	7.08	1	154	0	154	0	154	0	0	7.11	1	150.981	0.0186169	150.963	0.0372338	151	0.000246582	0.000251309
	6.96	1	155	0	155	0	155	0	0	7.1	1	151.981	0.0187426	151.963	0.0374852	152	0.000246613	0.000251373
	6.88	1	156	0	156	0	156	0	0	7.09	1	152.981	0.0188683	152.962	0.0377366	153	0.000246645	0.000251437
	6.79	1	158	0	158	0	158	0	0	7.08	1	153.981	0.0189941	153.962	0.0379881	154	0.000246676	0.0002515
	6.76	1	159	0	159	0	159	0	0	6.96	1	154.981	0.0191198	154.962	0.0382397	155	0.000246708	0.000251564
	6.71	1	160	0	160	0	160	0	0	6.88	1	155.981	0.0192457	155.962	0.0384913	156	0.000246739	0.000251628
	6.7	1	161	0	161	0	161	0	0	6.79	1	156.981	0.0193715	156.961	0.038743	157	0.000246771	0.000251723
	6.64	1	163	0	163	0	163	0	0	6.79	1	157.981	0.0194974	157.961	0.0389948	158	0.000246802	0.000251723
	6.6	1	164	0	164	0	164	0	0	6.76	1	158.98	0.0196233	158.961	0.0392466	159	0.000246834	0.000251819
	6.59	1	165	0	165	0	165	0	0	6.71	1	159.98	0.0197492	159.961	0.0394985	160	0.000246865	0.000251882
	6.58	1	166	0	166	0	166	0	0	6.7	1	160.98	0.0198752	160.96	0.0397504	161	0.000246897	0.000251946
	6.56	1	167	0	167	0	167	0	0	6.64	1	161.98	0.0200012	161.96	0.0400024	162	0.000246929	0.000252042
	6.39	1	168	0	168	0	168	0	0	6.64	1	162.98	0.0201272	162.96	0.0402545	163	0.00024696	0.000252042
	6.38	1	169	0	169	0	169	0	0	6.6	1	163.98	0.0202533	163.959	0.0405066	164	0.000246992	0.000252138
	6.2	0.999999	170	0	170	0	170	0	0	6.59	1	164.98	0.0203794	164.959	0.0407588	165	0.000247023	0.000252201
	6.1	0.999999	172	0	172	0	172	0	0	6.58	1	165.979	0.0205056	165.959	0.0410111	166	0.000247055	0.000252265
	6.07	0.999999	173	0	173	0	173	0	0	6.56	1	166.979	0.0206317	166.959	0.0412634	167	0.000247086	0.000252329
	6.05	0.999999	174	0	174	0	174	0	0	6.39	1	167.979	0.0207579	167.958	0.0415158	168	0.000247118	0.000252393
	6.04	0.999999	175	0	175	0	175	0	0	6.38	1	168.979	0.0208841	168.958	0.0417683	169	0.00024715	0.000252457
	6.02	0.999999	176	0	176	0	176	0	0	6.2	0.999999	169.979	0.0210104	169.958	0.0420208	170	0.000247181	0.00025252
	6.01	0.999999	177	0	177	0	177	0	0	6.1	0.999999	170.979	0.0211367	170.958	0.0422734	171	0.000247213	0.000252616
	5.97	0.999999	178	0	178	0	178	0	0	6.1	0.999999	171.979	0.021263	171.957	0.042526	172	0.000247244	0.000252616
	5.96	0.999999	179	0	179	0	179	0	0	6.07	0.999999	172.979	0.0213894	172.957	0.0427787	173	0.000247276	0.000252712
	5.93	0.999999	180	0	180	0	180	0	0	6.05	0.999999	173.978	0.0215158	173.957	0.0430315	174	0.000247308	0.000252776
	5.79	0.999998	181	0	181	0	181	0	0	6.04	0.999999	174.978	0.0216422	174.957	0.0432844	175	0.000247339	0.00025284
	5.71	0.999998	182	0	182	0	182	0	0	6.02	0.999999	175.978	0.0217686	175.956	0.0435373	176	0.000247371	0.000252904
	5.64	0.999998	183	0	183	0	183	0	0	6.01	0.999999	176.978	0.0218951	176.956	0.0437902	177	0.000247402	0.000252968
	5.63	0.999998	184	0	184	0	184	0	0	5.97	0.999999	177.978	0.0220216	177.956	0.0440433	178	0.000247434	0.000253032
	5.57	0.999997	185	0	185	0	185	0	0	5.96	0.999999	178.978	0.0221482	178.956	0.0442964	179	0.000247466	0.000253095
	5.53	0.999997	186	0	186	0	186	0	0	5.93	0.999999	179.978	0.0222748	179.955	0.0445495	180	0.000247497	0.000253159
	5.49	0.999997	187	0	187	0	187	0	0	5.79	0.999998	180.978	0.0224014	180.955	0.0448027	181	0.000247529	0.000253223
	5.48	0.999997	188	0	188	0	188	0	0	5.71	0.999998	181.977	0.022528	181.955	0.045056	182	0.000247561	0.000253287
	5.37	0.999996	189	0	189	0	189	0	0	5.64	0.999998	182.977	0.0226547	182.955	0.0453094	183	0.000247592	0.000253351
	5.18	0.999993	190	0	190	0	190	0	0	5.63	0.999998	183.977	0.0227814	183.954	0.0455628	184	0.000247624	0.000253415
	5.15	0.999993	191	0	191	0	191	0	0	5.57	0.999997	184.977	0.0229081	184.954	0.0458163	185	0.000247656	0.000253479
	5.13	0.999993	192	0	192	0	192	0	0	5.53	0.999997	185.977	0.0230349	185.954	0.0460698	186	0.000247687	0.000253543
	5.09	0.999992	193	0	193	0	193	0	0	5.49	0.999997	186.977	0.0231617	186.954	0.0463234	187	0.000247719	0.000253608
	5.05	0.999991	194	0	194	0	194	0	0	5.48	0.999997	187.977	0.0232885	187.953	0.0465771	188	0.000247751	0.000253672
	5.02	0.99999	195	0	195	0	195	0	0	5.37	0.999996	188.977	0.0234154	188.953	0.0468308	189	0.000247782	0.000253736
	4.91	0.999988	196	0	196	0	196	0	0	5.18	0.999993	189.976	0.0235423	189.953	0.0470846	190	0.000247814	0.0002538
	4.86	0.999986	197	0	197	0	197	0	0	5.15	0.999993	190.976	0.0236692	190.953	0.0473385	191	0.000247846	0.000253864
	4.72	0.999981	198	0	198	0	198	0	0	5.13	0.999993	191.976	0.0237962	191.952	0.0475924	192	0.000247877	0.000253928
	4.49	0.999968	199	0	199	0	199	0	0	5.09	0.999992	192.976	0.0239232	192.952	0.0478464	193	0.000247909	0.000253992
	4.47	0.999966	200	0	200	0	200	0	0	5.05	0.999991	193.976	0.0240502	193.952	0.0481005	194	0.000247941	0.000254056
	4.43	0.999963	201	0	201	0	201	0	0	5.02	0.99999	194.976	0.0241773	194.952	0.0483546	195	0.000247972	0.00025412
	4.4	0.99996	202	0	202	0	202	0	0	4.91	0.999988	195.976	0.0243044	195.951	0.0486088	196	0.000248004	0.000254184
	4.38	0.999958	203	0	203	0	203	0	0	4.86	0.999986	196.976	0.0244315	196.951	0.048863	197	0.000248036	0.000254249
	4.33	0.999953	204	0	204	0	204	0	0	4.72	0.999981	197.975	0.0245587	197.951	0.0491173	198	0.000248067	0.000254313
	4.29	0.999949	205	0	205	0	205	0	0	4.49	0.999968	198.975	0.0246859	198.951	0.0493717	199	0.000248099	0.000254377
	4.28	0.999948	207	0	207	0	207	0	0	4.47	0.999966	199.975	0.0248131	199.95	0.0496262	200	0.000248131	0.000254441
	4.21	0.999938	208	0	208	0	208	0	0	4.43	0.999963	200.975	0.0249403	200.95	0.0498807	201	0.000248163	0.000254505
	4.17	0.999932	209	0	209	0	209	0	0	4.4	0.99996	201.975	0.0250676	201.95	0.0501352	202	0.000248194	0.00025457
	4.14	0.999928	210	0	210	0	210	0	0	4.38	0.999958	202.975	0.0251949	202.95	0.0503899	203	0.000248226	0.000254634
	4.13	0.999926	211	0	211	0	211	0	0	4.33	0.999953	203.975	0.0253223	203.949	0.0506446	204	0.000248258	0.000254698
	4.12	0.999924	212	0	212	0	212	0	0	4.29	0.999949	204.975	0.0254497	204.949	0.0508993	205	0.000248289	0.000254762
	4.11	0.999922	213	0	213	0	213	0	0	4.28	0.999948	205.974	0.0255771	205.949	0.0511542	206	0.000248321	0.000254859
	4.1	0.999921	215	0	215	0	215	0	0	4.28	0.999948	206.974	0.0257045	206.949	0.051409	207	0.000248353	0.000254859
	4.09	0.999919	217	0	217	0	217	0	0	4.21	0.999938	207.974	0.025832	207.948	0.051664	208	0.000248385	0.000254955
	4.08	0.999917	218	0	218	0	218	0	0	4.17	0.999932	208.974	0.0259595	208.948	0.051919	209	0.000248416	0.000255019
	4.07	0.999915	219	0	219	0	219	0	0	4.14	0.999928	209.974	0.0260871	209.948	0.0521741	210	0.000248448	0.000255084
	4.04	0.999909	220	0	220	0	220	0	0	4.13	0.999926	210.974	0.0262146	210.948	0.0524293	211	0.00024848	0.000255148
	4.01	0.999902	222	0	222	0	222	0	0	4.12	0.999924	211.974	0.0263422	211.947	0.0526845	212	0.000248512	0.000255212
	4	0.9999	224	0	224	0	224	0	0	4.11	0.999922	212.974	0.0264699	212.947	0.0529397	213	0.000248543	0.000255277
	3.98	0.999895	225	0	225	0	225	0	0	4.1	0.999921	213.973	0.0265975	213.947	0.0531951	214	0.000248575	0.000255373
	3.92	0.99988	226	0	226	0	226	0	0	4.1	0.999921	214.973	0.0267252	214.947	0.0534505	215	0.000248607	0.000255373
	3.79	0.999838	227	0	227	0	227	0	0	4.09	0.999919	215.973	0.026853	215.946	0.053706	216	0.000248639	0.000255502
	3.72	0.999809	228	0	228	0	228	0	0	4.09	0.999919	216.973	0.0269807	216.946	0.0539615	217	0.00024867	0.000255502
	3.71	0.999805	229	0	229	0	229	0	0	4.08	0.999917	217.973	0.0271085	217.946	0.0542171	218	0.000248702	0.000255599
	3.67	0.999786	230	0	230	0	230	0	0	4.07	0.999915	218.973	0.0272364	218.946	0.0544728	219	0.000248734	0.000255663
	3.64	0.999771	231	0	231	0	231	0	0	4.04	0.999909	219.973	0.0273642	219.945	0.0547285	220	0.000248766	0.000255728
	3.61	0.999755	232	0	232	0	232	0	0	4.01	0.999902	220.973	0.0274921	220.945	0.0549843	221	0.000248798	0.000255824
	3.58	0.999737	233	0	233	0	233	0	0	4.01	0.999902	221.972	0.0276201	221.945	0.0552401	222	0.000248829	0.000255824
	3.56	0.999725	234	0	234	0	234	0	0	4	0.9999	222.972	0.027748	222.945	0.0554961	223	0.000248861	0.000255953
	3.54	0.999712	235	0	235	0	235	0	0	4	0.9999	223.972	0.027876	223.944	0.055752	224	0.000248893	0.000255953
	3.5	0.999684	236	0	236	0	236	0	0	3.98	0.999895	224.972	0.028004	224.944	0.0560081	225	0.000248925	0.00025605
	3.46	0.999653	237	0	237	0	237	0	0	3.92	0.99988	225.972	0.0281321	225.944	0.0562642	226	0.000248957	0.000256115
	3.43	0.999628	238	0	238	0	238	0	0	3.79	0.999838	226.972	0.0282602	226.943	0.0565204	227	0.000248988	0.000256179
	3.38	0.999583	240	0	240	0	240	0	0	3.72	0.999809	227.972	0.0283883	227.943	0.0567766	228	0.00024902	0.000256244
	3.35	0.999553	242	0	242	0	242	0	0	3.71	0.999805	228.971	0.0285165	228.943	0.0570329	229	0.000249052	0.000256308
	3.23	0.999411	243	0	243	0	243	0	0	3.67	0.999786	229.971	0.0286447	229.943	0.0572893	230	0.000249084	0.000256373
	3.22	0.999397	244	0	244	0	244	0	0	3.64	0.999771	230.971	0.0287729	230.942	0.0575457	231	0.000249116	0.000256438
	3.18	0.999339	245	0	245	0	245	0	0	3.61	0.999755	231.971	0.0289011	231.942	0.0578022	232	0.000249148	0.000256502
	3.17	0.999324	246	0	246	0	246	0	0	3.58	0.999737	232.971	0.0290294	232.942	0.0580588	233	0.000249179	0.000256567
	3.1	0.999206	247	0	247	0	247	0	0	3.56	0.999725	233.971	0.0291577	233.942	0.0583154	234	0.000249211	0.000256632
	3.06	0.999129	249	0	249	0	249	0	0	3.54	0.999712	234.971	0.0292861	234.941	0.0585721	235	0.000249243	0.000256696
	2.96	0.998904	250	0	250	0	250	0	0	3.5	0.999684	235.971	0.0294145	235.941	0.0588289	236	0.000249275	0.000256761
	2.95	0.998878	251	0	251	0	251	0	0	3.46	0.999653	236.97	0.0295429	236.941	0.0590857	237	0.000249307	0.000256826
	2.93	0.998825	253	0	253	0	253	0	0	3.43	0.999628	237.97	0.0296713	237.941	0.0593426	238	0.000249339	0.00025689
	2.89	0.998712	256	0	256	0	256	0	0	3.38	0.999583	238.97	0.0297998	238.94	0.0595996	239	0.000249371	0.000256988
	2.87	0.998651	257	0	257	0	257	0	0	3.38	0.999583	239.97	0.0299283	239.94	0.0598566	240	0.000249402	0.000256988
	2.85	0.998587	258	0	258	0	258	0	0	3.35	0.999553	240.97	0.0300568	240.94	0.0601137	241	0.000249434	0.000257117
	2.8	0.998415	259	0	259	0	259	0	0	3.35	0.999553	241.97	0.0301854	241.94	0.0603708	242	0.000249466	0.000257117
	2.78	0.99834	260	0	260	0	260	0	0	3.23	0.999411	242.97	0.030314	242.939	0.060628	243	0.000249498	0.000257214
	2.77	0.998302	261	0	261	0	261	0	0	3.22	0.999397	243.97	0.0304427	243.939	0.0608853	244	0.00024953	0.000257279
	2.73	0.998138	262	0	262	0	262	0	0	3.18	0.999339	244.969	0.0305713	244.939	0.0611427	245	0.000249562	0.000257344
	2.71	0.99805	264	0	264	0	264	0	0	3.17	0.999324	245.969	0.0307	245.939	0.0614001	246	0.000249594	0.000257409
	2.68	0.997911	265	0	265	0	265	0	0	3.1	0.999206	246.969	0.0308288	246.938	0.0616575	247	0.000249626	0.000257474
	2.67	0.997862	266	0	266	0	266	0	0	3.06	0.999129	247.969	0.0309575	247.938	0.0619151	248	0.000249658	0.000257572
	2.63	0.997656	267	0	267	0	267	0	0	3.06	0.999129	248.969	0.0310863	248.938	0.0621727	249	0.00024969	0.000257572
	2.59	0.99743	268	0	268	0	268	0	0	2.96	0.998904	249.969	0.0312152	249.938	0.0624304	250	0.000249721	0.000257669
	2.57	0.997308	269	0	269	0	269	0	0	2.95	0.998878	250.969	0.031344	250.937	0.0626881	251	0.000249753	0.000257735
	2.51	0.99691	270	0	270	0	270	0	0	2.93	0.998825	251.969	0.0314729	251.937	0.0629459	252	0.000249785	0.000257832
	2.5	0.996838	272	0	272	0	272	0	0	2.93	0.998825	252.968	0.0316019	252.937	0.0632038	253	0.000249817	0.000257832
	2.45	0.996452	273	0	273	0	273	0	0	2.89	0.998712	253.968	0.0317308	253.937	0.0634617	254	0.000249849	0.000257996
	2.42	0.996198	274	0	274	0	274	0	0	2.89	0.998712	254.968	0.0318598	254.936	0.0637197	255	0.000249881	0.000257996
	2.38	0.995831	275	0	275	0	275	0	0	2.89	0.998712	255.968	0.0319889	255.936	0.0639777	256	0.000249913	0.000257996
	2.34	0.995429	276	0	276	0	276	0	0	2.87	0.998651	256.968	0.0321179	256.936	0.0642359	257	0.000249945	0.000258126
	2.33	0.995323	277	0	277	0	277	0	0	2.85	0.998587	257.968	0.032247	257.936	0.0644941	258	0.000249977	0.000258192
	2.31	0.995102	278	0	278	0	278	0	0	2.8	0.998415	258.968	0.0323762	258.935	0.0647523	259	0.000250009	0.000258258
	2.25	0.994377	279	0	279	0	279	0	0	2.78	0.99834	259.967	0.0325053	259.935	0.0650106	260	0.000250041	0.000258323
	2.24	0.994246	280	0	280	0	280	0	0	2.77	0.998302	260.967	0.0326345	260.935	0.065269	261	0.000250073	0.000258389
	2.2	0.99369	282	0	282	0	282	0	0	2.73	0.998138	261.967	0.0327637	261.934	0.0655275	262	0.000250105	0.000258455
	2.19	0.993543	283	0	283	0	283	0	0	2.71	0.99805	262.967	0.032893	262.934	0.065786	263	0.000250137	0.000258554
	2.16	0.993082	284	0	284	0	284	0	0	2.71	0.99805	263.967	0.0330223	263.934	0.0660446	264	0.000250169	0.000258554
	2.14	0.992756	287	0	287	0	287	0	0	2.68	0.997911	264.967	0.0331516	264.934	0.0663033	265	0.000250201	0.000258654
	2.12	0.992414	288	0	288	0	288	0	0	2.67	0.997862	265.967	0.033281	265.933	0.066562	266	0.000250233	0.00025872
	2.1	0.992057	289	0	289	0	289	0	0	2.63	0.997656	266.967	0.0334104	266.933	0.0668208	267	0.000250265	0.000258787
	2.09	0.991872	291	0	291	0	291	0	0	2.59	0.99743	267.966	0.0335398	267.933	0.0670796	268	0.000250297	0.000258854
	2.08	0.991682	294	0	294	0	294	0	0	2.57	0.997308	268.966	0.0336693	268.933	0.0673385	269	0.000250329	0.000258921
	2.06	0.99129	298	0	298	0	298	0	0	2.51	0.99691	269.966	0.0337988	269.932	0.0675975	270	0.000250361	0.000258988
	2.05	0.991087	301	0	301	0	301	0	0	2.5	0.996838	270.966	0.0339283	270.932	0.0678566	271	0.000250393	0.00025909
	2.04	0.99088	305	0	305	0	305	0	0	2.5	0.996838	271.966	0.0340579	271.932	0.0681157	272	0.000250425	0.00025909
	2.03	0.990667	308	0	308	0	308	0	0	2.45	0.996452	272.966	0.0341874	272.932	0.0683749	273	0.000250457	0.000259192
	2.02	0.99045	315	0	315	0	315	0	0	2.42	0.996198	273.966	0.0343171	273.931	0.0686342	274	0.00025049	0.00025926
	2.01	0.990228	319	0	319	0	319	0	0	2.38	0.995831	274.966	0.0344467	274.931	0.0688935	275	0.000250522	0.000259329
	2	0.99	345	0	345	0	345	0	0	2.34	0.995429	275.965	0.0345764	275.931	0.0691529	276	0.000250554	0.000259399
	1.92	0.987977	346	0	346	0	346	0	0	2.33	0.995323	276.965	0.0347062	276.931	0.0694124	277	0.000250586	0.000259469
	1.91	0.987697	347	0	347	0	347	0	0	2.31	0.995102	277.965	0.0348359	277.93	0.0696719	278	0.000250618	0.000259539
	1.89	0.987118	348	0	348	0	348	0	0	2.25	0.994377	278.965	0.0349658	278.93	0.0699315	279	0.000250651	0.00025961
	1.88	0.986817	349	0	349	0	349	0	0	2.24	0.994246	279.965	0.0350956	279.93	0.0701912	280	0.000250683	0.000259682
	1.86	0.986196	350	0	350	0	350	0	0	2.2	0.99369	280.965	0.0352255	280.93	0.0704509	281	0.000250715	0.000259791
	1.85	0.985875	351	0	351	0	351	0	0	2.2	0.99369	281.965	0.0353554	281.929	0.0707108	282	0.000250747	0.000259791
	1.83	0.985209	352	0	352	0	352	0	0	2.19	0.993543	282.965	0.0354853	282.929	0.0709707	283	0.00025078	0.000259902
	1.81	0.984512	355	0	355	0	355	0	0	2.16	0.993082	283.964	0.0356153	283.929	0.0712306	284	0.000250812	0.000259978
	1.8	0.984151	356	0	356	0	356	0	0	2.14	0.992756	284.964	0.0357454	284.929	0.0714907	285	0.000250845	0.000260133
	1.79	0.983782	357	0	357	0	357	0	0	2.14	0.992756	285.964	0.0358754	285.928	0.0717508	286	0.000250877	0.000260133
	1.77	0.983018	357	1	356	2	358	0.00558659	0.00493827	2.14	0.992756	286.964	0.0360055	286.928	0.072011	287	0.00025091	0.000260133
	1.75	0.982217	358	1	357	2	359	0.00557103	0.00493827	2.12	0.992414	287.964	0.0361357	287.928	0.0722713	288	0.000250942	0.000260294
	1.74	0.981803	360	1	359	2	361	0.00554017	0.00493827	2.1	0.992057	288.964	0.0362659	288.927	0.0725317	289	0.000250975	0.000260377
	1.72	0.980945	361	1	360	2	362	0.00552486	0.00493827	2.09	0.991872	289.964	0.0363961	289.927	0.0727922	290	0.000251008	0.000260507
	1.7	0.980047	362	1	361	2	363	0.00550964	0.00493827	2.09	0.991872	290.963	0.0365264	290.927	0.0730527	291	0.00025104	0.000260507
	1.69	0.979583	364	1	363	2	365	0.00547945	0.00493827	2.08	0.991682	291.963	0.0366567	291.927	0.0733134	292	0.000251073	0.000260736
	1.64	0.977091	365	1	364	2	366	0.00546448	0.00493827	2.08	0.991682	292.963	0.0367871	292.926	0.0735741	293	0.000251106	0.000260736
	1.63	0.976558	366	1	365	2	367	0.00544959	0.00493827	2.08	0.991682	293.963	0.0369175	293.926	0.0738349	294	0.000251139	0.000260736
	1.62	0.976012	367	1	366	2	368	0.00543478	0.00493827	2.06	0.99129	294.963	0.0370479	294.926	0.0740959	295	0.000251172	0.000261095
	1.61	0.975453	368	1	367	2	369	0.00542005	0.00493827	2.06	0.99129	295.963	0.0371785	295.926	0.0743569	296	0.000251206	0.000261095
	1.6	0.974881	369	1	368	2	370	0.00540541	0.00493827	2.06	0.99129	296.963	0.037309	296.925	0.0746181	297	0.000251239	0.000261095
	1.58	0.973697	371	1	370	2	372	0.00537634	0.00493827	2.06	0.99129	297.963	0.0374397	297.925	0.0748793	298	0.000251273	0.000261095
	1.48	0.966887	372	1	371	2	373	0.00536193	0.00493827	2.05	0.991087	298.962	0.0375704	298.925	0.0751407	299	0.000251307	0.000261521
	1.46	0.965326	373	1	372	2	374	0.00534759	0.00493827	2.05	0.991087	299.962	0.0377011	299.925	0.0754022	300	0.000251341	0.000261521
	1.44	0.963692	374	1	373	2	375	0.00533333	0.00493827	2.05	0.991087	300.962	0.037832	300.924	0.0756639	301	0.000251375	0.000261521
	1.41	0.961095	376	1	375	2	377	0.00530504	0.00493827	2.04	0.99088	301.962	0.0379629	301.924	0.0759257	302	0.00025141	0.000262049
	1.4	0.960189	377	1	376	2	378	0.00529101	0.00493827	2.04	0.99088	302.962	0.0380938	302.924	0.0761877	303	0.000251445	0.000262049
	1.39	0.959262	380	1	379	2	381	0.00524934	0.00493827	2.04	0.99088	303.962	0.0382249	303.924	0.0764498	304	0.00025148	0.000262049
	1.33	0.953226	381	1	380	2	382	0.0052356	0.00493827	2.04	0.99088	304.962	0.0383561	304.923	0.0767121	305	0.000251515	0.000262049
	1.32	0.952137	383	1	382	2	384	0.00520833	0.00493827	2.03	0.990667	305.962	0.0384873	305.923	0.0769747	306	0.000251551	0.000262735
	1.29	0.948714	384	1	383	2	385	0.00519481	0.00493827	2.03	0.990667	306.961	0.0386187	306.923	0.0772374	307	0.000251588	0.000262735
	1.28	0.947519	385	1	384	2	386	0.00518135	0.00493827	2.03	0.990667	307.961	0.0387502	307.922	0.0775004	308	0.000251625	0.000262735
	1.24	0.942456	387	1	386	2	388	0.00515464	0.00493827	2.02	0.99045	308.961	0.0388818	308.922	0.0777636	309	0.000251662	0.000264169
	1.2	0.936904	388	1	387	2	389	0.00514139	0.00493827	2.02	0.99045	309.961	0.0390136	309.922	0.0780271	310	0.0002517	0.000264169
	1.17	0.932392	389	1	388	2	390	0.00512821	0.00493827	2.02	0.99045	310.961	0.0391455	310.922	0.0782909	311	0.000251739	0.000264169
	1.16	0.930817	391	1	390	2	392	0.00510204	0.00493827	2.02	0.99045	311.961	0.0392776	311.921	0.0785551	312	0.000251779	0.000264169
	1.15	0.929205	392	1	391	2	393	0.00508906	0.00493827	2.02	0.99045	312.961	0.0394098	312.921	0.0788197	313	0.00025182	0.000264169
	1.12	0.924142	393	1	392	2	394	0.00507614	0.00493827	2.02	0.99045	313.96	0.0395423	313.921	0.0790846	314	0.000251862	0.000264169
	1.1	0.920567	394	1	393	2	395	0.00506329	0.00493827	2.02	0.99045	314.96	0.039675	314.921	0.0793501	315	0.000251905	0.000264169
	1.07	0.914886	396	1	395	2	397	0.00503778	0.00493827	2.01	0.990228	315.96	0.039808	315.92	0.0796161	316	0.00025195	0.000266882
	1.06	0.912904	397	1	396	2	398	0.00502513	0.00493827	2.01	0.990228	316.96	0.0399413	316.92	0.0798826	317	0.000251996	0.000266882
	1.04	0.908799	398	1	397	2	399	0.00501253	0.00493827	2.01	0.990228	317.96	0.0400749	317.92	0.0801499	318	0.000252044	0.000266882
	1.03	0.906675	399	1	398	2	400	0.005	0.00493827	2.01	0.990228	318.96	0.0402089	318.92	0.0804178	319	0.000252093	0.000266882
	1.02	0.904501	400	1	399	2	401	0.00498753	0.00493827	2	0.99	319.96	0.0403433	319.919	0.0806866	320	0.000252146	0.000295297
	1.01	0.902276	401	1	400	2	402	0.00497512	0.00493827	2	0.99	320.96	0.0404782	320.919	0.0809563	321	0.0002522	0.000295297
	1	0.9	402	1	401	2	403	0.00496278	0.00493827	2	0.99	321.959	0.0406136	321.919	0.0812271	322	0.000252258	0.000295297
	0.96	0.890352	404	1	403	2	405	0.00493827	0.00493827	2	0.99	322.959	0.0407496	322.919	0.0814991	323	0.000252319	0.000295297
	0.95	0.887798	405	3	402	6	408	0.0147059	0.0147059	2	0.99	323.959	0.0408862	323.918	0.0817725	324	0.000252384	0.000295297
	0.93	0.88251	405	4	401	8	409	0.0195599	0.0193705	2	0.99	324.959	0.0410237	324.918	0.0820473	325	0.000252453	0.000295297
	0.87	0.865104	407	4	403	8	411	0.0194647	0.0193705	2	0.99	325.959	0.041162	325.918	0.0823239	326	0.000252527	0.000295297
	0.86	0.861962	408	4	404	8	412	0.0194175	0.0193705	2	0.99	326.959	0.0413012	326.917	0.0826025	327	0.000252607	0.000295297
	0.85	0.858746	409	4	405	8	413	0.0193705	0.0193705	2	0.99	327.959	0.0414416	327.917	0.0828833	328	0.000252693	0.000295297
	0.84	0.855456	411	5	406	10	416	0.0240385	0.0239234	2	0.99	328.958	0.0415833	328.917	0.0831666	329	0.000252786	0.000295297
	0.83	0.852089	412	5	407	10	417	0.0239808	0.0239234	2	0.99	329.958	0.0417264	329.917	0.0834528	330	0.000252887	0.000295297
	0.82	0.848644	413	5	408	10	418	0.0239234	0.0239234	2	0.99	330.958	0.0418712	330.916	0.0837423	331	0.000252998	0.000295297
	0.79	0.837819	414	6	408	12	420	0.0285714	0.0283688	2	0.99	331.958	0.0420178	331.916	0.0840356	332	0.000253119	0.000295297
	0.76	0.82622	416	6	410	12	422	0.028436	0.0283688	2	0.99	332.958	0.0421665	332.916	0.0843331	333	0.000253253	0.000295297
	0.75	0.822172	417	6	411	12	423	0.0283688	0.0283688	2	0.99	333.958	0.0423178	333.915	0.0846355	334	0.0002534	0.000295297
	0.72	0.809454	418	7	411	14	425	0.0329412	0.0329412	2	0.99	334.958	0.0424717	334.915	0.0849435	335	0.000253563	0.000295297
	0.71	0.805016	418	8	410	16	426	0.0375587	0.0372093	2	0.99	335.957	0.0426289	335.915	0.0852578	336	0.000253744	0.000295297
	0.7	0.800474	422	8	414	16	430	0.0372093	0.0372093	2	0.99	336.957	0.0427897	336.914	0.0855795	337	0.000253945	0.000295297
	0.68	0.79107	423	11	412	22	434	0.0506912	0.0503432	2	0.99	337.957	0.0429547	337.914	0.0859094	338	0.00025417	0.000295297
	0.67	0.786204	426	11	415	22	437	0.0503432	0.0503432	2	0.99	338.957	0.0431245	338.914	0.0862489	339	0.000254422	0.000295297
	0.66	0.781224	427	12	415	24	439	0.0546697	0.0546697	2	0.99	339.957	0.0432997	339.913	0.0865993	340	0.000254704	0.000295297
	0.65	0.776128	427	15	412	30	442	0.0678733	0.0678733	2	0.99	340.957	0.0434811	340.913	0.0869623	341	0.000255021	0.000295297
	0.64	0.770913	429	16	413	32	445	0.0719101	0.0719101	2	0.99	341.956	0.0436698	341.913	0.0873396	342	0.000255379	0.000295297
	0.63	0.765577	430	18	412	36	448	0.0803571	0.0801782	2	0.99	342.956	0.0438667	342.912	0.0877334	343	0.000255782	0.000295297
	0.62	0.760117	431	18	413	36	449	0.0801782	0.0801782	2	0.99	343.956	0.044073	343.912	0.0881461	344	0.000256239	0.000295297
	0.61	0.754529	431	19	412	38	450	0.0844444	0.0840708	2	0.99	344.956	0.0442902	344.911	0.0885805	345	0.000256755	0.000295297
	0.6	0.748811	433	19	414	38	452	0.0840708	0.0840708	1.92	0.987977	345.955	0.0445199	345.911	0.0890399	346	0.000257341	0.000459223
	0.58	0.736973	435	20	415	40	455	0.0879121	0.0873362	1.91	0.987697	346.955	0.044764	346.91	0.0895279	347	0.000258006	0.000487891
	0.57	0.730847	438	20	418	40	458	0.0873362	0.0873362	1.89	0.987118	347.955	0.0450245	347.91	0.090049	348	0.000258761	0.000520861
	0.56	0.724577	439	22	417	44	461	0.0954447	0.0946237	1.88	0.986817	348.955	0.045304	348.909	0.090608	349	0.000259622	0.000558796
	0.55	0.718162	442	22	420	44	464	0.0948276	0.0946237	1.86	0.986196	349.954	0.0456054	349.909	0.0912108	350	0.000260602	0.000602462
	0.54	0.711597	443	22	421	44	465	0.0946237	0.0946237	1.85	0.985875	350.954	0.0459319	350.908	0.0918638	351	0.00026172	0.000652747
	0.53	0.704879	445	24	421	48	469	0.102345	0.100418	1.83	0.985209	351.954	0.0462874	351.907	0.0925749	352	0.000262997	0.00071068
	0.51	0.69097	447	24	423	48	471	0.101911	0.100418	1.81	0.984512	352.953	0.0466764	352.907	0.0933528	353	0.000264455	0.000854439
	0.5	0.683772	448	24	424	48	472	0.101695	0.100418	1.81	0.984512	353.953	0.0471038	353.906	0.0942077	354	0.000266123	0.000854439
	0.49	0.676406	453	24	429	48	477	0.100629	0.100418	1.81	0.984512	354.952	0.0475757	354.905	0.0951515	355	0.000268032	0.000854439
	0.48	0.668869	454	24	430	48	478	0.100418	0.100418	1.8	0.984151	355.952	0.0480989	355.904	0.0961979	356	0.000270219	0.00104572
	0.47	0.661156	456	26	430	52	482	0.107884	0.10766	1.79	0.983782	356.951	0.0486813	356.903	0.0973626	357	0.000272724	0.00116401
	0.46	0.653263	457	26	431	52	483	0.10766	0.10766	1.77	0.983018	357.951	0.0493321	357.901	0.0986641	358	0.000275598	0.0013006
	0.45	0.645187	458	27	431	54	485	0.11134	0.110883	1.75	0.982217	358.95	0.0500618	358.9	0.100124	359	0.000278896	0.0014584
	0.44	0.636922	460	27	433	54	487	0.110883	0.110883	1.74	0.981803	359.949	0.0508827	359.898	0.101765	360	0.000282682	0.00174232
	0.43	0.628465	461	28	433	56	489	0.114519	0.114519	1.74	0.981803	360.948	0.0518092	360.896	0.103618	361	0.000287032	0.00174232
	0.42	0.619811	464	31	433	62	495	0.125253	0.125253	1.72	0.980945	361.947	0.0528576	361.894	0.105715	362	0.000292031	0.00209526
	0.4	0.601893	468	33	435	66	501	0.131737	0.131737	1.7	0.980047	362.946	0.0540471	362.892	0.108094	363	0.00029778	0.00237716
	0.39	0.59262	468	34	434	68	502	0.135458	0.135458	1.69	0.979583	363.945	0.0553998	363.889	0.1108	364	0.000304395	0.00288511
	0.38	0.583131	471	37	434	74	508	0.145669	0.145669	1.69	0.979583	364.943	0.0569414	364.886	0.113883	365	0.000312008	0.00288511
	0.37	0.57342	472	40	432	80	512	0.15625	0.152672	1.64	0.977091	365.941	0.0587016	365.883	0.117403	366	0.000320774	0.00351754
	0.36	0.563484	477	40	437	80	517	0.154739	0.152672	1.63	0.976558	366.939	0.0607149	366.879	0.12143	367	0.000330871	0.00402323
	0.35	0.553316	484	40	444	80	524	0.152672	0.152672	1.62	0.976012	367.937	0.0630212	367.874	0.126042	368	0.000342506	0.00460872
	0.34	0.542912	488	41	447	82	529	0.155009	0.155009	1.61	0.975453	368.934	0.0656667	368.869	0.131333	369	0.000355917	0.00528665
	0.33	0.532265	490	43	447	86	533	0.161351	0.161351	1.6	0.974881	369.931	0.0687051	369.863	0.13741	370	0.000371379	0.00607164
	0.32	0.52137	493	46	447	92	539	0.170686	0.170686	1.58	0.973697	370.928	0.0721984	370.856	0.144397	371	0.00038921	0.00748753
	0.31	0.510221	494	48	446	96	542	0.177122	0.177122	1.58	0.973697	371.924	0.0762184	371.848	0.152437	372	0.000409776	0.00748753
	0.3	0.498813	497	49	448	98	546	0.179487	0.179159	1.48	0.966887	372.919	0.0808479	372.838	0.161696	373	0.000433501	0.00925121
	0.29	0.487139	498	49	449	98	547	0.179159	0.179159	1.46	0.965326	373.914	0.0861831	373.828	0.172366	374	0.000460872	0.0106611
	0.28	0.475193	502	53	449	106	555	0.190991	0.190991	1.44	0.963692	374.908	0.0923344	374.815	0.184669	375	0.00049245	0.012292
	0.27	0.462968	505	54	451	108	559	0.193202	0.192171	1.41	0.961095	375.901	0.0994295	375.801	0.198859	376	0.00052888	0.0152283
	0.26	0.450459	508	54	454	108	562	0.192171	0.192171	1.41	0.961095	376.892	0.107615	376.785	0.21523	377	0.000570902	0.0152283
	0.25	0.437659	510	59	451	118	569	0.207381	0.207381	1.4	0.960189	377.883	0.11706	377.766	0.23412	378	0.000619364	0.0188734
	0.24	0.42456	516	63	453	126	579	0.217617	0.217617	1.39	0.959262	378.872	0.127957	378.744	0.255914	379	0.000675234	0.0251198
	0.23	0.411156	524	65	459	130	589	0.220713	0.220713	1.39	0.959262	379.859	0.140527	379.719	0.281054	380	0.000739617	0.0251198
	0.22	0.39744	530	70	460	140	600	0.233333	0.233333	1.39	0.959262	380.845	0.155023	380.69	0.310045	381	0.000813767	0.0251198
	0.21	0.383405	538	74	464	148	612	0.24183	0.24183	1.33	0.953226	381.828	0.171729	381.657	0.343457	382	0.000899103	0.0333852
	0.2	0.369043	548	78	470	156	626	0.249201	0.249201	1.32	0.952137	382.809	0.190968	382.618	0.381937	383	0.000997224	0.0412487
	0.19	0.354346	556	82	474	164	638	0.257053	0.257053	1.32	0.952137	383.787	0.213105	383.574	0.426211	384	0.00110992	0.0412487
	0.18	0.339307	559	87	472	174	646	0.26935	0.26935	1.29	0.948714	384.761	0.238546	384.523	0.477092	385	0.0012392	0.0508431
	0.17	0.323917	567	92	475	184	659	0.279211	0.279211	1.28	0.947519	385.732	0.267741	385.465	0.535481	386	0.00138726	0.0583482
	0.16	0.308169	576	99	477	198	675	0.293333	0.293333	1.24	0.942456	386.699	0.301187	386.398	0.602373	387	0.00155652	0.0714973
	0.15	0.292054	585	104	481	208	689	0.301887	0.301887	1.24	0.942456	387.661	0.339426	387.321	0.678852	388	0.00174962	0.0714973
	0.14	0.275564	593	112	481	224	705	0.31773	0.31773	1.2	0.936904	388.617	0.383044	388.234	0.766088	389	0.00196938	0.0871836
	0.13	0.25869	606	118	488	236	724	0.325967	0.325967	1.17	0.932392	389.567	0.432664	389.135	0.865327	390	0.00221879	0.0991848
	0.12	0.241422	621	132	489	264	753	0.350598	0.350598	1.16	0.930817	390.511	0.48894	390.022	0.97788	391	0.00250097	0.119657
	0.11	0.223753	631	143	488	286	774	0.369509	0.369509	1.16	0.930817	391.447	0.552548	390.895	1.1051	392	0.00281912	0.119657
	0.1	0.205672	649	158	491	316	807	0.391574	0.391574	1.15	0.929205	392.376	0.624172	391.752	1.24834	393	0.00317645	0.143191
	0.09	0.187169	672	176	496	352	848	0.415094	0.415094	1.12	0.924142	393.296	0.704484	392.591	1.40897	394	0.00357606	0.160571
	0.08	0.168236	696	196	500	392	892	0.439462	0.439462	1.1	0.920567	394.206	0.794132	393.412	1.58826	395	0.00402092	0.179245
	0.07	0.148862	728	230	498	460	958	0.480167	0.480167	1.07	0.914886	395.106	0.893711	394.213	1.78742	396	0.00451369	0.209455
	0.06	0.129036	771	270	501	540	1041	0.518732	0.518732	1.07	0.914886	395.996	1.00375	394.993	2.0075	397	0.00505667	0.209455
	0.05	0.108749	818	324	494	648	1142	0.567426	0.567426	1.06	0.912904	396.875	1.12468	395.751	2.24936	398	0.00565165	0.241832
										1.04	0.908799	397.743	1.25682	396.486	2.51365	399	0.00629987	0.264276
										1.03	0.906675	398.6	1.40039	397.199	2.80078	400	0.00700194	0.287122
										1.02	0.904501	399.445	1.55544	397.889	3.11088	401	0.00775779	0.310104
										1.01	0.902276	400.278	1.7219	398.556	3.44381	402	0.00856668	0.332948
										1	0.9	401.1	1.89958	399.201	3.79917	403	0.00942722	0.355391
										0.96	0.890352	401.912	2.08816	399.824	4.17632	404	0.0103374	0.387777
										0.96	0.890352	402.713	2.2872	400.426	4.57441	405	0.0112948	0.387777
										0.95	0.887798	403.504	2.49619	401.008	4.99239	406	0.0122965	0.43677
										0.95	0.887798	404.285	2.71455	401.571	5.42911	407	0.0133393	0.43677
										0.95	0.887798	405.058	2.94165	402.117	5.8833	408	0.0144199	0.43677
										0.93	0.88251	405.823	3.17684	402.646	6.35367	409	0.0155347	0.470425
										0.87	0.865104	406.581	3.41945	403.161	6.8389	410	0.0166802	0.492222
										0.87	0.865104	407.331	3.66885	403.662	7.33769	411	0.0178533	0.492222
										0.86	0.861962	408.076	3.92439	404.151	7.84879	412	0.0190505	0.511148
										0.85	0.858746	408.814	4.1855	404.629	8.37101	413	0.0202688	0.522266
										0.84	0.855456	409.548	4.45162	405.097	8.90324	414	0.0215054	0.541259
										0.84	0.855456	410.278	4.72223	405.556	9.44446	415	0.0227577	0.541259
										0.84	0.855456	411.003	4.99687	406.006	9.99373	416	0.0240234	0.541259
										0.83	0.852089	411.725	5.27511	406.45	10.5502	417	0.0253003	0.556511
										0.82	0.848644	412.443	5.55657	406.887	11.1131	418	0.0265865	0.562956
										0.79	0.837819	413.159	5.84092	407.318	11.6818	419	0.0278803	0.571381
										0.79	0.837819	413.872	6.12786	407.744	12.2557	420	0.0291803	0.571381
										0.76	0.82622	414.583	6.41712	408.166	12.8342	421	0.0304851	0.580687
										0.76	0.82622	415.292	6.70847	408.583	13.4169	422	0.0317937	0.580687
										0.75	0.822172	415.998	7.00172	408.997	14.0034	423	0.0331051	0.586505
										0.72	0.809454	416.703	7.29668	409.407	14.5934	424	0.0344183	0.59153
										0.72	0.809454	417.407	7.5932	409.814	15.1864	425	0.0357327	0.59153
										0.71	0.805016	418.109	7.89116	410.218	15.7823	426	0.0370477	0.595917
										0.7	0.800474	418.81	8.19043	410.619	16.3809	427	0.0383626	0.602134
										0.7	0.800474	419.509	8.49091	411.018	16.9818	428	0.0396772	0.602134
										0.7	0.800474	420.207	8.79253	411.415	17.5851	429	0.0409908	0.602134
										0.7	0.800474	420.905	9.09521	411.81	18.1904	430	0.0423033	0.602134
										0.68	0.79107	421.601	9.39889	412.202	18.7978	431	0.0436143	0.610147
										0.68	0.79107	422.296	9.70351	412.593	19.407	432	0.0449236	0.610147
										0.68	0.79107	422.991	10.009	412.982	20.018	433	0.0462311	0.610147
										0.68	0.79107	423.685	10.3154	413.369	20.6308	434	0.0475364	0.610147
										0.67	0.786204	424.377	10.6226	413.755	21.2452	435	0.0488395	0.615967
										0.67	0.786204	425.069	10.9306	414.139	21.8611	436	0.0501402	0.615967
										0.67	0.786204	425.761	11.2393	414.521	22.4786	437	0.0514385	0.615967
										0.66	0.781224	426.451	11.5488	414.902	23.0976	438	0.0527343	0.619714
										0.66	0.781224	427.141	11.859	415.282	23.718	439	0.0540274	0.619714
										0.65	0.776128	427.83	12.1699	415.66	24.3399	440	0.0553179	0.623236
										0.65	0.776128	428.518	12.4816	416.037	24.9631	441	0.0566057	0.623236
										0.65	0.776128	429.206	12.7939	416.412	25.5877	442	0.0578908	0.623236
										0.64	0.770913	429.893	13.1068	416.786	26.2137	443	0.059173	0.627258
										0.64	0.770913	430.58	13.4205	417.159	26.8409	444	0.0604525	0.627258
										0.64	0.770913	431.265	13.7347	417.531	27.4695	445	0.0617292	0.627258
										0.63	0.765577	431.95	14.0497	417.901	28.0993	446	0.063003	0.631127
										0.63	0.765577	432.635	14.3652	418.27	28.7305	447	0.0642739	0.631127
										0.63	0.765577	433.319	14.6814	418.637	29.3628	448	0.0655421	0.631127
										0.62	0.760117	434.002	14.9982	419.004	29.9965	449	0.0668073	0.633644
										0.61	0.754529	434.684	15.3157	419.369	30.6314	450	0.0680697	0.634887
										0.6	0.748811	435.366	15.6337	419.733	31.2675	451	0.0693293	0.636736
										0.6	0.748811	436.048	15.9524	420.095	31.9048	452	0.0705859	0.636736
										0.58	0.736973	436.728	16.2717	420.457	32.5434	453	0.0718398	0.639779
										0.58	0.736973	437.408	16.5916	420.817	33.1832	454	0.0730907	0.639779
										0.58	0.736973	438.088	16.9121	421.176	33.8242	455	0.0743388	0.639779
										0.57	0.730847	438.767	17.2332	421.534	34.4664	456	0.0755841	0.643378
										0.57	0.730847	439.445	17.5549	421.89	35.1097	457	0.0768266	0.643378
										0.57	0.730847	440.123	17.8772	422.246	35.7543	458	0.0780662	0.643378
										0.56	0.724577	440.8	18.2	422.6	36.4001	459	0.0793029	0.646928
										0.56	0.724577	441.477	18.5235	422.953	37.047	460	0.0805369	0.646928
										0.56	0.724577	442.152	18.8475	423.305	37.6951	461	0.0817681	0.646928
										0.55	0.718162	442.828	19.1722	423.656	38.3443	462	0.0829964	0.650433
										0.55	0.718162	443.503	19.4974	424.005	38.9948	463	0.084222	0.650433
										0.55	0.718162	444.177	19.8232	424.354	39.6464	464	0.0854448	0.650433
										0.54	0.711597	444.85	20.1496	424.701	40.2991	465	0.0866648	0.652747
										0.53	0.704879	445.523	20.4765	425.047	40.953	466	0.087882	0.655616
										0.53	0.704879	446.196	20.804	425.392	41.6081	467	0.0890965	0.655616
										0.53	0.704879	446.868	21.1321	425.736	42.2642	468	0.0903082	0.655616
										0.53	0.704879	447.539	21.4608	426.078	42.9216	469	0.0915172	0.655616
										0.51	0.69097	448.21	21.79	426.42	43.58	470	0.0927235	0.659024
										0.51	0.69097	448.88	22.1198	426.76	44.2396	471	0.093927	0.659024
										0.5	0.683772	449.55	22.4502	427.1	44.9003	472	0.0951278	0.660714
										0.49	0.676406	450.219	22.7811	427.438	45.5622	473	0.0963259	0.664069
										0.49	0.676406	450.887	23.1126	427.775	46.2251	474	0.0975214	0.664069
										0.49	0.676406	451.555	23.4446	428.111	46.8892	475	0.0987141	0.664069
										0.49	0.676406	452.223	23.7772	428.446	47.5544	476	0.0999041	0.664069
										0.49	0.676406	452.89	24.1103	428.779	48.2207	477	0.101092	0.664069
										0.48	0.668869	453.556	24.444	429.112	48.888	478	0.102276	0.667388
										0.47	0.661156	454.222	24.7783	429.443	49.5565	479	0.103458	0.670128
										0.47	0.661156	454.887	25.1131	429.774	50.2261	480	0.104638	0.670128
										0.47	0.661156	455.552	25.4484	430.103	50.8968	481	0.105815	0.670128
										0.47	0.661156	456.216	25.7843	430.431	51.5685	482	0.106989	0.670128
										0.46	0.653263	456.879	26.1207	430.759	52.2414	483	0.10816	0.672845
										0.45	0.645187	457.542	26.4577	431.085	52.9153	484	0.109329	0.674463
										0.45	0.645187	458.205	26.7952	431.41	53.5903	485	0.110496	0.674463
										0.44	0.636922	458.867	27.1332	431.734	54.2664	486	0.111659	0.676609
										0.44	0.636922	459.528	27.4718	432.056	54.9435	487	0.11282	0.676609
										0.43	0.628465	460.189	27.8109	432.378	55.6217	488	0.113979	0.67874
										0.43	0.628465	460.849	28.1505	432.699	56.301	489	0.115135	0.67874
										0.42	0.619811	461.509	28.4907	433.019	56.9813	490	0.116288	0.682958
										0.42	0.619811	462.169	28.8314	433.337	57.6627	491	0.117439	0.682958
										0.42	0.619811	462.827	29.1726	433.655	58.3452	492	0.118588	0.682958
										0.42	0.619811	463.486	29.5143	433.971	59.0286	493	0.119734	0.682958
										0.42	0.619811	464.143	29.8566	434.287	59.7132	494	0.120877	0.682958
										0.42	0.619811	464.801	30.1994	434.601	60.3987	495	0.122018	0.682958
										0.4	0.601893	465.457	30.5427	434.915	61.0853	496	0.123156	0.689178
										0.4	0.601893	466.114	30.8865	435.227	61.773	497	0.124292	0.689178
										0.4	0.601893	466.769	31.2308	435.538	62.4616	498	0.125425	0.689178
										0.4	0.601893	467.424	31.5757	435.849	63.1513	499	0.126556	0.689178
										0.4	0.601893	468.079	31.921	436.158	63.842	500	0.127684	0.689178
										0.4	0.601893	468.733	32.2669	436.466	64.5338	501	0.12881	0.689178
										0.39	0.59262	469.387	32.6133	436.773	65.2265	502	0.129933	0.692749
										0.38	0.583131	470.04	32.9601	437.08	65.9203	503	0.131054	0.696277
										0.38	0.583131	470.692	33.3075	437.385	66.615	504	0.132173	0.696277
										0.38	0.583131	471.345	33.6554	437.689	67.3108	505	0.133289	0.696277
										0.38	0.583131	471.996	34.0038	437.992	68.0076	506	0.134402	0.696277
										0.38	0.583131	472.647	34.3527	438.295	68.7054	507	0.135514	0.696277
										0.38	0.583131	473.298	34.7021	438.596	69.4041	508	0.136622	0.696277
										0.37	0.57342	473.948	35.052	438.896	70.1039	509	0.137729	0.701245
										0.37	0.57342	474.598	35.4023	439.195	70.8047	510	0.138833	0.701245
										0.37	0.57342	475.247	35.7532	439.494	71.5064	511	0.139934	0.701245
										0.37	0.57342	475.895	36.1046	439.791	72.2091	512	0.141033	0.701245
										0.36	0.563484	476.544	36.4564	440.087	72.9128	513	0.14213	0.705646
										0.36	0.563484	477.191	36.8087	440.383	73.6175	514	0.143225	0.705646
										0.36	0.563484	477.838	37.1616	440.677	74.3231	515	0.144317	0.705646
										0.36	0.563484	478.485	37.5149	440.97	75.0298	516	0.145406	0.705646
										0.36	0.563484	479.131	37.8687	441.263	75.7373	517	0.146494	0.705646
										0.35	0.553316	479.777	38.2229	441.554	76.4459	518	0.147579	0.71141
										0.35	0.553316	480.422	38.5777	441.845	77.1554	519	0.148662	0.71141
										0.35	0.553316	481.067	38.9329	442.134	77.8658	520	0.149742	0.71141
										0.35	0.553316	481.711	39.2886	442.423	78.5772	521	0.15082	0.71141
										0.35	0.553316	482.355	39.6448	442.71	79.2896	522	0.151896	0.71141
										0.35	0.553316	482.999	40.0015	442.997	80.0029	523	0.152969	0.71141
										0.35	0.553316	483.641	40.3586	443.283	80.7172	524	0.15404	0.71141
										0.34	0.542912	484.284	40.7162	443.568	81.4323	525	0.155109	0.71706
										0.34	0.542912	484.926	41.0742	443.852	82.1485	526	0.156176	0.71706
										0.34	0.542912	485.567	41.4328	444.134	82.8655	527	0.15724	0.71706
										0.34	0.542912	486.208	41.7918	444.416	83.5835	528	0.158302	0.71706
										0.34	0.542912	486.849	42.1512	444.698	84.3024	529	0.159362	0.71706
										0.33	0.532265	487.489	42.5111	444.978	85.0223	530	0.160419	0.721223
										0.33	0.532265	488.128	42.8715	445.257	85.743	531	0.161475	0.721223
										0.33	0.532265	488.768	43.2324	445.535	86.4647	532	0.162528	0.721223
										0.33	0.532265	489.406	43.5937	445.813	87.1873	533	0.163578	0.721223
										0.32	0.52137	490.045	43.9554	446.089	87.9108	534	0.164627	0.725776
										0.32	0.52137	490.682	44.3176	446.365	88.6352	535	0.165673	0.725776
										0.32	0.52137	491.32	44.6803	446.639	89.3606	536	0.166717	0.725776
										0.32	0.52137	491.957	45.0434	446.913	90.0868	537	0.167759	0.725776
										0.32	0.52137	492.593	45.407	447.186	90.8139	538	0.168799	0.725776
										0.32	0.52137	493.229	45.771	447.458	91.5419	539	0.169837	0.725776
										0.31	0.510221	493.865	46.1354	447.729	92.2709	540	0.170872	0.729809
										0.31	0.510221	494.5	46.5003	447.999	93.0007	541	0.171905	0.729809
										0.31	0.510221	495.134	46.8657	448.269	93.7314	542	0.172936	0.729809
										0.3	0.498813	495.769	47.2315	448.537	94.463	543	0.173965	0.732905
										0.3	0.498813	496.402	47.5977	448.805	95.1954	544	0.174992	0.732905
										0.3	0.498813	497.036	47.9644	449.071	95.9288	545	0.176016	0.732905
										0.3	0.498813	497.669	48.3315	449.337	96.663	546	0.177038	0.732905
										0.29	0.487139	498.301	48.699	449.602	97.3981	547	0.178059	0.735094
										0.28	0.475193	498.933	49.067	449.866	98.134	548	0.179077	0.73899
										0.28	0.475193	499.565	49.4354	450.129	98.8709	549	0.180093	0.73899
										0.28	0.475193	500.196	49.8043	450.391	99.6086	550	0.181107	0.73899
										0.28	0.475193	500.826	50.1736	450.653	100.347	551	0.182118	0.73899
										0.28	0.475193	501.457	50.5433	450.913	101.087	552	0.183128	0.73899
										0.28	0.475193	502.087	50.9134	451.173	101.827	553	0.184135	0.73899
										0.28	0.475193	502.716	51.284	451.432	102.568	554	0.185141	0.73899
										0.28	0.475193	503.345	51.655	451.69	103.31	555	0.186144	0.73899
										0.27	0.462968	503.974	52.0264	451.947	104.053	556	0.187145	0.744095
										0.27	0.462968	504.602	52.3982	452.204	104.796	557	0.188144	0.744095
										0.27	0.462968	505.23	52.7705	452.459	105.541	558	0.189141	0.744095
										0.27	0.462968	505.857	53.1432	452.714	106.286	559	0.190137	0.744095
										0.26	0.450459	506.484	53.5162	452.968	107.032	560	0.191129	0.747026
										0.26	0.450459	507.11	53.8898	453.22	107.78	561	0.19212	0.747026
										0.26	0.450459	507.736	54.2637	453.473	108.527	562	0.193109	0.747026
										0.25	0.437659	508.362	54.638	453.724	109.276	563	0.194096	0.751156
										0.25	0.437659	508.987	55.0128	453.974	110.026	564	0.195081	0.751156
										0.25	0.437659	509.612	55.388	454.224	110.776	565	0.196064	0.751156
										0.25	0.437659	510.236	55.7635	454.473	111.527	566	0.197044	0.751156
										0.25	0.437659	510.86	56.1395	454.721	112.279	567	0.198023	0.751156
										0.25	0.437659	511.484	56.5159	454.968	113.032	568	0.199	0.751156
										0.25	0.437659	512.107	56.8927	455.215	113.785	569	0.199974	0.751156
										0.24	0.42456	512.73	57.2699	455.46	114.54	570	0.200947	0.758025
										0.24	0.42456	513.352	57.6475	455.705	115.295	571	0.201918	0.758025
										0.24	0.42456	513.974	58.0255	455.949	116.051	572	0.202887	0.758025
										0.24	0.42456	514.596	58.404	456.192	116.808	573	0.203853	0.758025
										0.24	0.42456	515.217	58.7828	456.434	117.566	574	0.204818	0.758025
										0.24	0.42456	515.838	59.162	456.676	118.324	575	0.205781	0.758025
										0.24	0.42456	516.458	59.5416	456.917	119.083	576	0.206742	0.758025
										0.24	0.42456	517.078	59.9216	457.157	119.843	577	0.207701	0.758025
										0.24	0.42456	517.698	60.302	457.396	120.604	578	0.208657	0.758025
										0.24	0.42456	518.317	60.6828	457.634	121.366	579	0.209612	0.758025
										0.23	0.411156	518.936	61.064	457.872	122.128	580	0.210565	0.765866
										0.23	0.411156	519.554	61.4455	458.109	122.891	581	0.211517	0.765866
										0.23	0.411156	520.172	61.8275	458.345	123.655	582	0.212466	0.765866
										0.23	0.411156	520.79	62.2099	458.58	124.42	583	0.213413	0.765866
										0.23	0.411156	521.407	62.5926	458.815	125.185	584	0.214358	0.765866
										0.23	0.411156	522.024	62.9757	459.049	125.951	585	0.215302	0.765866
										0.23	0.411156	522.641	63.3592	459.282	126.718	586	0.216243	0.765866
										0.23	0.411156	523.257	63.7431	459.514	127.486	587	0.217183	0.765866
										0.23	0.411156	523.873	64.1274	459.745	128.255	588	0.21812	0.765866
										0.23	0.411156	524.488	64.5121	459.976	129.024	589	0.219056	0.765866
										0.22	0.39744	525.103	64.8971	460.206	129.794	590	0.21999	0.773832
										0.22	0.39744	525.717	65.2825	460.435	130.565	591	0.220922	0.773832
										0.22	0.39744	526.332	65.6683	460.663	131.337	592	0.221852	0.773832
										0.22	0.39744	526.946	66.0545	460.891	132.109	593	0.222781	0.773832
										0.22	0.39744	527.559	66.441	461.118	132.882	594	0.223707	0.773832
										0.22	0.39744	528.172	66.8279	461.344	133.656	595	0.224632	0.773832
										0.22	0.39744	528.785	67.2152	461.57	134.43	596	0.225554	0.773832
										0.22	0.39744	529.397	67.6029	461.794	135.206	597	0.226475	0.773832
										0.22	0.39744	530.009	67.9909	462.018	135.982	598	0.227394	0.773832
										0.22	0.39744	530.621	68.3793	462.241	136.759	599	0.228312	0.773832
										0.22	0.39744	531.232	68.7681	462.464	137.536	600	0.229227	0.773832
										0.21	0.383405	531.843	69.1572	462.686	138.314	601	0.23014	0.782254
										0.21	0.383405	532.453	69.5467	462.907	139.093	602	0.231052	0.782254
										0.21	0.383405	533.063	69.9366	463.127	139.873	603	0.231962	0.782254
										0.21	0.383405	533.673	70.3268	463.346	140.654	604	0.23287	0.782254
										0.21	0.383405	534.283	70.7174	463.565	141.435	605	0.233776	0.782254
										0.21	0.383405	534.892	71.1083	463.783	142.217	606	0.234681	0.782254
										0.21	0.383405	535.5	71.4996	464.001	142.999	607	0.235584	0.782254
										0.21	0.383405	536.109	71.8913	464.217	143.783	608	0.236485	0.782254
										0.21	0.383405	536.717	72.2833	464.433	144.567	609	0.237384	0.782254
										0.21	0.383405	537.324	72.6757	464.649	145.351	610	0.238281	0.782254
										0.21	0.383405	537.932	73.0684	464.863	146.137	611	0.239177	0.782254
										0.21	0.383405	538.538	73.4615	465.077	146.923	612	0.24007	0.782254
										0.2	0.369043	539.145	73.855	465.29	147.71	613	0.240962	0.791412
										0.2	0.369043	539.751	74.2487	465.503	148.497	614	0.241853	0.791412
										0.2	0.369043	540.357	74.6429	465.714	149.286	615	0.242741	0.791412
										0.2	0.369043	540.963	75.0374	465.925	150.075	616	0.243628	0.791412
										0.2	0.369043	541.568	75.4322	466.136	150.864	617	0.244513	0.791412
										0.2	0.369043	542.173	75.8274	466.345	151.655	618	0.245396	0.791412
										0.2	0.369043	542.777	76.2229	466.554	152.446	619	0.246278	0.791412
										0.2	0.369043	543.381	76.6188	466.762	153.238	620	0.247157	0.791412
										0.2	0.369043	543.985	77.015	466.97	154.03	621	0.248036	0.791412
										0.2	0.369043	544.588	77.4116	467.177	154.823	622	0.248912	0.791412
										0.2	0.369043	545.191	77.8085	467.383	155.617	623	0.249787	0.791412
										0.2	0.369043	545.794	78.2058	467.588	156.412	624	0.25066	0.791412
										0.2	0.369043	546.397	78.6034	467.793	157.207	625	0.251531	0.791412
										0.2	0.369043	546.999	79.0013	467.997	158.003	626	0.2524	0.791412
										0.19	0.354346	547.6	79.3995	468.201	158.799	627	0.253268	0.800203
										0.19	0.354346	548.202	79.7981	468.404	159.596	628	0.254134	0.800203
										0.19	0.354346	548.803	80.1971	468.606	160.394	629	0.254999	0.800203
										0.19	0.354346	549.404	80.5963	468.807	161.193	630	0.255861	0.800203
										0.19	0.354346	550.004	80.996	469.008	161.992	631	0.256723	0.800203
										0.19	0.354346	550.604	81.3959	469.208	162.792	632	0.257582	0.800203
										0.19	0.354346	551.204	81.7962	469.408	163.592	633	0.25844	0.800203
										0.19	0.354346	551.803	82.1968	469.606	164.394	634	0.259296	0.800203
										0.19	0.354346	552.402	82.5977	469.805	165.195	635	0.26015	0.800203
										0.19	0.354346	553.001	82.9989	470.002	165.998	636	0.261003	0.800203
										0.19	0.354346	553.599	83.4005	470.199	166.801	637	0.261854	0.800203
										0.19	0.354346	554.198	83.8024	470.395	167.605	638	0.262704	0.800203
										0.18	0.339307	554.795	84.2047	470.591	168.409	639	0.263551	0.806727
										0.18	0.339307	555.393	84.6072	470.786	169.214	640	0.264398	0.806727
										0.18	0.339307	555.99	85.0101	470.98	170.02	641	0.265242	0.806727
										0.18	0.339307	556.587	85.4133	471.173	170.827	642	0.266085	0.806727
										0.18	0.339307	557.183	85.8168	471.366	171.634	643	0.266926	0.806727
										0.18	0.339307	557.779	86.2207	471.559	172.441	644	0.267766	0.806727
										0.18	0.339307	558.375	86.6248	471.75	173.25	645	0.268604	0.806727
										0.18	0.339307	558.971	87.0293	471.941	174.059	646	0.269441	0.806727
										0.17	0.323917	559.566	87.4341	472.132	174.868	647	0.270275	0.813363
										0.17	0.323917	560.161	87.8392	472.322	175.678	648	0.271109	0.813363
										0.17	0.323917	560.755	88.2447	472.511	176.489	649	0.27194	0.813363
										0.17	0.323917	561.35	88.6504	472.699	177.301	650	0.27277	0.813363
										0.17	0.323917	561.944	89.0565	472.887	178.113	651	0.273599	0.813363
										0.17	0.323917	562.537	89.4628	473.074	178.926	652	0.274426	0.813363
										0.17	0.323917	563.13	89.8695	473.261	179.739	653	0.275251	0.813363
										0.17	0.323917	563.724	90.2765	473.447	180.553	654	0.276075	0.813363
										0.17	0.323917	564.316	90.6838	473.632	181.368	655	0.276897	0.813363
										0.17	0.323917	564.909	91.0914	473.817	182.183	656	0.277718	0.813363
										0.17	0.323917	565.501	91.4993	474.001	182.999	657	0.278537	0.813363
										0.17	0.323917	566.092	91.9076	474.185	183.815	658	0.279354	0.813363
										0.17	0.323917	566.684	92.3161	474.368	184.632	659	0.28017	0.813363
										0.16	0.308169	567.275	92.7249	474.55	185.45	660	0.280985	0.822184
										0.16	0.308169	567.866	93.1341	474.732	186.268	661	0.281797	0.822184
										0.16	0.308169	568.457	93.5435	474.913	187.087	662	0.282609	0.822184
										0.16	0.308169	569.047	93.9532	475.094	187.906	663	0.283419	0.822184
										0.16	0.308169	569.637	94.3633	475.273	188.727	664	0.284227	0.822184
										0.16	0.308169	570.226	94.7736	475.453	189.547	665	0.285033	0.822184
										0.16	0.308169	570.816	95.1843	475.631	190.369	666	0.285839	0.822184
										0.16	0.308169	571.405	95.5952	475.81	191.19	667	0.286642	0.822184
										0.16	0.308169	571.994	96.0065	475.987	192.013	668	0.287444	0.822184
										0.16	0.308169	572.582	96.418	476.164	192.836	669	0.288245	0.822184
										0.16	0.308169	573.17	96.8298	476.34	193.66	670	0.289044	0.822184
										0.16	0.308169	573.758	97.242	476.516	194.484	671	0.289842	0.822184
										0.16	0.308169	574.346	97.6544	476.691	195.309	672	0.290638	0.822184
										0.16	0.308169	574.933	98.0671	476.866	196.134	673	0.291433	0.822184
										0.16	0.308169	575.52	98.4801	477.04	196.96	674	0.292226	0.822184
										0.16	0.308169	576.107	98.8934	477.213	197.787	675	0.293017	0.822184
										0.15	0.292054	576.693	99.307	477.386	198.614	676	0.293808	0.830909
										0.15	0.292054	577.279	99.7209	477.558	199.442	677	0.294596	0.830909
										0.15	0.292054	577.865	100.135	477.73	200.27	678	0.295384	0.830909
										0.15	0.292054	578.451	100.549	477.901	201.099	679	0.296169	0.830909
										0.15	0.292054	579.036	100.964	478.072	201.928	680	0.296954	0.830909
										0.15	0.292054	579.621	101.379	478.241	202.759	681	0.297736	0.830909
										0.15	0.292054	580.205	101.795	478.411	203.589	682	0.298518	0.830909
										0.15	0.292054	580.79	102.21	478.58	204.42	683	0.299298	0.830909
										0.15	0.292054	581.374	102.626	478.748	205.252	684	0.300076	0.830909
										0.15	0.292054	581.958	103.042	478.916	206.084	685	0.300853	0.830909
										0.15	0.292054	582.541	103.459	479.083	206.917	686	0.301629	0.830909
										0.15	0.292054	583.125	103.875	479.249	207.751	687	0.302403	0.830909
										0.15	0.292054	583.708	104.292	479.415	208.585	688	0.303176	0.830909
										0.15	0.292054	584.29	104.71	479.581	209.419	689	0.303947	0.830909
										0.14	0.275564	584.873	105.127	479.746	210.254	690	0.304717	0.839251
										0.14	0.275564	585.455	105.545	479.91	211.09	691	0.305485	0.839251
										0.14	0.275564	586.037	105.963	480.074	211.926	692	0.306252	0.839251
										0.14	0.275564	586.618	106.382	480.237	212.763	693	0.307018	0.839251
										0.14	0.275564	587.2	106.8	480.4	213.6	694	0.307782	0.839251
										0.14	0.275564	587.781	107.219	480.562	214.438	695	0.308544	0.839251
										0.14	0.275564	588.362	107.638	480.723	215.277	696	0.309306	0.839251
										0.14	0.275564	588.942	108.058	480.884	216.116	697	0.310066	0.839251
										0.14	0.275564	589.522	108.478	481.045	216.955	698	0.310824	0.839251
										0.14	0.275564	590.102	108.898	481.205	217.795	699	0.311581	0.839251
										0.14	0.275564	590.682	109.318	481.364	218.636	700	0.312337	0.839251
										0.14	0.275564	591.261	109.739	481.523	219.477	701	0.313091	0.839251
										0.14	0.275564	591.841	110.159	481.681	220.319	702	0.313844	0.839251
										0.14	0.275564	592.419	110.581	481.839	221.161	703	0.314596	0.839251
										0.14	0.275564	592.998	111.002	481.996	222.004	704	0.315346	0.839251
										0.14	0.275564	593.576	111.424	482.153	222.847	705	0.316095	0.839251
										0.13	0.25869	594.155	111.845	482.309	223.691	706	0.316843	0.848526
										0.13	0.25869	594.732	112.268	482.465	224.535	707	0.317589	0.848526
										0.13	0.25869	595.31	112.69	482.62	225.38	708	0.318333	0.848526
										0.13	0.25869	595.887	113.113	482.774	226.226	709	0.319077	0.848526
										0.13	0.25869	596.464	113.536	482.929	227.071	710	0.319819	0.848526
										0.13	0.25869	597.041	113.959	483.082	227.918	711	0.32056	0.848526
										0.13	0.25869	597.618	114.382	483.235	228.765	712	0.321299	0.848526
										0.13	0.25869	598.194	114.806	483.388	229.612	713	0.322037	0.848526
										0.13	0.25869	598.77	115.23	483.54	230.46	714	0.322774	0.848526
										0.13	0.25869	599.346	115.654	483.691	231.309	715	0.323509	0.848526
										0.13	0.25869	599.921	116.079	483.842	232.158	716	0.324243	0.848526
										0.13	0.25869	600.496	116.504	483.993	233.007	717	0.324976	0.848526
										0.13	0.25869	601.071	116.929	484.142	233.858	718	0.325707	0.848526
										0.13	0.25869	601.646	117.354	484.292	234.708	719	0.326437	0.848526
										0.13	0.25869	602.22	117.78	484.441	235.559	720	0.327166	0.848526
										0.13	0.25869	602.795	118.205	484.589	236.411	721	0.327893	0.848526
										0.13	0.25869	603.369	118.631	484.737	237.263	722	0.328619	0.848526
										0.13	0.25869	603.942	119.058	484.884	238.116	723	0.329344	0.848526
										0.13	0.25869	604.516	119.484	485.031	238.969	724	0.330067	0.848526
										0.12	0.241422	605.089	119.911	485.178	239.822	725	0.330789	0.8605
										0.12	0.241422	605.662	120.338	485.324	240.676	726	0.33151	0.8605
										0.12	0.241422	606.235	120.765	485.469	241.531	727	0.33223	0.8605
										0.12	0.241422	606.807	121.193	485.614	242.386	728	0.332948	0.8605
										0.12	0.241422	607.379	121.621	485.758	243.242	729	0.333665	0.8605
										0.12	0.241422	607.951	122.049	485.902	244.098	730	0.334381	0.8605
										0.12	0.241422	608.523	122.477	486.046	244.954	731	0.335095	0.8605
										0.12	0.241422	609.094	122.906	486.188	245.812	732	0.335808	0.8605
										0.12	0.241422	609.665	123.335	486.331	246.669	733	0.33652	0.8605
										0.12	0.241422	610.236	123.764	486.473	247.527	734	0.33723	0.8605
										0.12	0.241422	610.807	124.193	486.614	248.386	735	0.33794	0.8605
										0.12	0.241422	611.378	124.622	486.755	249.245	736	0.338648	0.8605
										0.12	0.241422	611.948	125.052	486.896	250.104	737	0.339355	0.8605
										0.12	0.241422	612.518	125.482	487.036	250.964	738	0.34006	0.8605
										0.12	0.241422	613.088	125.912	487.175	251.825	739	0.340764	0.8605
										0.12	0.241422	613.657	126.343	487.314	252.686	740	0.341467	0.8605
										0.12	0.241422	614.226	126.774	487.453	253.547	741	0.342169	0.8605
										0.12	0.241422	614.795	127.205	487.591	254.409	742	0.34287	0.8605
										0.12	0.241422	615.364	127.636	487.728	255.272	743	0.343569	0.8605
										0.12	0.241422	615.933	128.067	487.865	256.135	744	0.344267	0.8605
										0.12	0.241422	616.501	128.499	488.002	256.998	745	0.344964	0.8605
										0.12	0.241422	617.069	128.931	488.138	257.862	746	0.345659	0.8605
										0.12	0.241422	617.637	129.363	488.274	258.726	747	0.346353	0.8605
										0.12	0.241422	618.205	129.795	488.409	259.591	748	0.347047	0.8605
										0.12	0.241422	618.772	130.228	488.544	260.456	749	0.347738	0.8605
										0.12	0.241422	619.339	130.661	488.678	261.322	750	0.348429	0.8605
										0.12	0.241422	619.906	131.094	488.812	262.188	751	0.349118	0.8605
										0.12	0.241422	620.473	131.527	488.945	263.055	752	0.349807	0.8605
										0.12	0.241422	621.039	131.961	489.078	263.922	753	0.350494	0.8605
										0.11	0.223753	621.605	132.395	489.211	264.789	754	0.351179	0.872127
										0.11	0.223753	622.171	132.829	489.343	265.657	755	0.351864	0.872127
										0.11	0.223753	622.737	133.263	489.474	266.526	756	0.352547	0.872127
										0.11	0.223753	623.303	133.697	489.605	267.395	757	0.35323	0.872127
										0.11	0.223753	623.868	134.132	489.736	268.264	758	0.353911	0.872127
										0.11	0.223753	624.433	134.567	489.866	269.134	759	0.35459	0.872127
										0.11	0.223753	624.998	135.002	489.996	270.004	760	0.355269	0.872127
										0.11	0.223753	625.562	135.438	490.125	270.875	761	0.355946	0.872127
										0.11	0.223753	626.127	135.873	490.254	271.746	762	0.356623	0.872127
										0.11	0.223753	626.691	136.309	490.382	272.618	763	0.357298	0.872127
										0.11	0.223753	627.255	136.745	490.51	273.49	764	0.357971	0.872127
										0.11	0.223753	627.819	137.181	490.637	274.363	765	0.358644	0.872127
										0.11	0.223753	628.382	137.618	490.764	275.236	766	0.359316	0.872127
										0.11	0.223753	628.945	138.055	490.891	276.109	767	0.359986	0.872127
										0.11	0.223753	629.508	138.492	491.017	276.983	768	0.360655	0.872127
										0.11	0.223753	630.071	138.929	491.142	277.858	769	0.361323	0.872127
										0.11	0.223753	630.634	139.366	491.268	278.732	770	0.36199	0.872127
										0.11	0.223753	631.196	139.804	491.392	279.608	771	0.362656	0.872127
										0.11	0.223753	631.758	140.242	491.517	280.483	772	0.36332	0.872127
										0.11	0.223753	632.32	140.68	491.641	281.359	773	0.363984	0.872127
										0.11	0.223753	632.882	141.118	491.764	282.236	774	0.364646	0.872127
										0.1	0.205672	633.444	141.556	491.887	283.113	775	0.365307	0.8838
										0.1	0.205672	634.005	141.995	492.01	283.99	776	0.365967	0.8838
										0.1	0.205672	634.566	142.434	492.132	284.868	777	0.366626	0.8838
										0.1	0.205672	635.127	142.873	492.254	285.746	778	0.367283	0.8838
										0.1	0.205672	635.687	143.313	492.375	286.625	779	0.36794	0.8838
										0.1	0.205672	636.248	143.752	492.496	287.504	780	0.368595	0.8838
										0.1	0.205672	636.808	144.192	492.616	288.384	781	0.36925	0.8838
										0.1	0.205672	637.368	144.632	492.736	289.264	782	0.369903	0.8838
										0.1	0.205672	637.928	145.072	492.856	290.144	783	0.370555	0.8838
										0.1	0.205672	638.487	145.513	492.975	291.025	784	0.371206	0.8838
										0.1	0.205672	639.047	145.953	493.094	291.906	785	0.371855	0.8838
										0.1	0.205672	639.606	146.394	493.212	292.788	786	0.372504	0.8838
										0.1	0.205672	640.165	146.835	493.33	293.67	787	0.373152	0.8838
										0.1	0.205672	640.724	147.276	493.447	294.553	788	0.373798	0.8838
										0.1	0.205672	641.282	147.718	493.564	295.436	789	0.374443	0.8838
										0.1	0.205672	641.84	148.16	493.681	296.319	790	0.375088	0.8838
										0.1	0.205672	642.398	148.602	493.797	297.203	791	0.375731	0.8838
										0.1	0.205672	642.956	149.044	493.913	298.087	792	0.376373	0.8838
										0.1	0.205672	643.514	149.486	494.028	298.972	793	0.377014	0.8838
										0.1	0.205672	644.072	149.928	494.143	299.857	794	0.377654	0.8838
										0.1	0.205672	644.629	150.371	494.258	300.742	795	0.378292	0.8838
										0.1	0.205672	645.186	150.814	494.372	301.628	796	0.37893	0.8838
										0.1	0.205672	645.743	151.257	494.485	302.515	797	0.379567	0.8838
										0.1	0.205672	646.299	151.701	494.599	303.401	798	0.380202	0.8838
										0.1	0.205672	646.856	152.144	494.712	304.288	799	0.380836	0.8838
										0.1	0.205672	647.412	152.588	494.824	305.176	800	0.38147	0.8838
										0.1	0.205672	647.968	153.032	494.936	306.064	801	0.382102	0.8838
										0.1	0.205672	648.524	153.476	495.048	306.952	802	0.382733	0.8838
										0.1	0.205672	649.08	153.92	495.159	307.841	803	0.383363	0.8838
										0.1	0.205672	649.635	154.365	495.27	308.73	804	0.383992	0.8838
										0.1	0.205672	650.19	154.81	495.381	309.619	805	0.38462	0.8838
										0.1	0.205672	650.745	155.255	495.491	310.509	806	0.385247	0.8838
										0.1	0.205672	651.3	155.7	495.6	311.4	807	0.385873	0.8838
										0.09	0.187169	649.5	158.5	491	317	808	0.392327	1
										0.09	0.187169	650	159	491	318	809	0.393078	1
										0.09	0.187169	650.5	159.5	491	319	810	0.393827	1
										0.09	0.187169	651	160	491	320	811	0.394575	1
										0.09	0.187169	651.5	160.5	491	321	812	0.39532	1
										0.09	0.187169	652	161	491	322	813	0.396064	1
										0.09	0.187169	652.5	161.5	491	323	814	0.396806	1
										0.09	0.187169	653	162	491	324	815	0.397546	1
										0.09	0.187169	653.5	162.5	491	325	816	0.398284	1
										0.09	0.187169	654	163	491	326	817	0.399021	1
										0.09	0.187169	654.5	163.5	491	327	818	0.399756	1
										0.09	0.187169	655	164	491	328	819	0.400488	1
										0.09	0.187169	655.5	164.5	491	329	820	0.40122	1
										0.09	0.187169	656	165	491	330	821	0.401949	1
										0.09	0.187169	656.5	165.5	491	331	822	0.402676	1
										0.09	0.187169	657	166	491	332	823	0.403402	1
										0.09	0.187169	657.5	166.5	491	333	824	0.404126	1
										0.09	0.187169	658	167	491	334	825	0.404848	1
										0.09	0.187169	658.5	167.5	491	335	826	0.405569	1
										0.09	0.187169	659	168	491	336	827	0.406288	1
										0.09	0.187169	659.5	168.5	491	337	828	0.407005	1
										0.09	0.187169	660	169	491	338	829	0.40772	1
										0.09	0.187169	660.5	169.5	491	339	830	0.408434	1
										0.09	0.187169	661	170	491	340	831	0.409146	1
										0.09	0.187169	661.5	170.5	491	341	832	0.409856	1
										0.09	0.187169	662	171	491	342	833	0.410564	1
										0.09	0.187169	662.5	171.5	491	343	834	0.411271	1
										0.09	0.187169	663	172	491	344	835	0.411976	1
										0.09	0.187169	663.5	172.5	491	345	836	0.412679	1
										0.09	0.187169	664	173	491	346	837	0.413381	1
										0.09	0.187169	664.5	173.5	491	347	838	0.414081	1
										0.09	0.187169	665	174	491	348	839	0.414779	1
										0.09	0.187169	665.5	174.5	491	349	840	0.415476	1
										0.09	0.187169	666	175	491	350	841	0.416171	1
										0.09	0.187169	666.5	175.5	491	351	842	0.416865	1
										0.09	0.187169	667	176	491	352	843	0.417556	1
										0.09	0.187169	667.5	176.5	491	353	844	0.418246	1
										0.09	0.187169	668	177	491	354	845	0.418935	1
										0.09	0.187169	668.5	177.5	491	355	846	0.419622	1
										0.09	0.187169	669	178	491	356	847	0.420307	1
										0.09	0.187169	669.5	178.5	491	357	848	0.420991	1
										0.08	0.168236	670	179	491	358	849	0.421673	1
										0.08	0.168236	670.5	179.5	491	359	850	0.422353	1
										0.08	0.168236	671	180	491	360	851	0.423032	1
										0.08	0.168236	671.5	180.5	491	361	852	0.423709	1
										0.08	0.168236	672	181	491	362	853	0.424385	1
										0.08	0.168236	672.5	181.5	491	363	854	0.425059	1
										0.08	0.168236	673	182	491	364	855	0.425731	1
										0.08	0.168236	673.5	182.5	491	365	856	0.426402	1
										0.08	0.168236	674	183	491	366	857	0.427071	1
										0.08	0.168236	674.5	183.5	491	367	858	0.427739	1
										0.08	0.168236	675	184	491	368	859	0.428405	1
										0.08	0.168236	675.5	184.5	491	369	860	0.42907	1
										0.08	0.168236	676	185	491	370	861	0.429733	1
										0.08	0.168236	676.5	185.5	491	371	862	0.430394	1
										0.08	0.168236	677	186	491	372	863	0.431054	1
										0.08	0.168236	677.5	186.5	491	373	864	0.431713	1
										0.08	0.168236	678	187	491	374	865	0.43237	1
										0.08	0.168236	678.5	187.5	491	375	866	0.433025	1
										0.08	0.168236	679	188	491	376	867	0.433679	1
										0.08	0.168236	679.5	188.5	491	377	868	0.434332	1
										0.08	0.168236	680	189	491	378	869	0.434983	1
										0.08	0.168236	680.5	189.5	491	379	870	0.435632	1
										0.08	0.168236	681	190	491	380	871	0.43628	1
										0.08	0.168236	681.5	190.5	491	381	872	0.436927	1
										0.08	0.168236	682	191	491	382	873	0.437572	1
										0.08	0.168236	682.5	191.5	491	383	874	0.438215	1
										0.08	0.168236	683	192	491	384	875	0.438857	1
										0.08	0.168236	683.5	192.5	491	385	876	0.439498	1
										0.08	0.168236	684	193	491	386	877	0.440137	1
										0.08	0.168236	684.5	193.5	491	387	878	0.440774	1
										0.08	0.168236	685	194	491	388	879	0.441411	1
										0.08	0.168236	685.5	194.5	491	389	880	0.442045	1
										0.08	0.168236	686	195	491	390	881	0.442679	1
										0.08	0.168236	686.5	195.5	491	391	882	0.443311	1
										0.08	0.168236	687	196	491	392	883	0.443941	1
										0.08	0.168236	687.5	196.5	491	393	884	0.44457	1
										0.08	0.168236	688	197	491	394	885	0.445198	1
										0.08	0.168236	688.5	197.5	491	395	886	0.445824	1
										0.08	0.168236	689	198	491	396	887	0.446449	1
										0.08	0.168236	689.5	198.5	491	397	888	0.447072	1
										0.08	0.168236	690	199	491	398	889	0.447694	1
										0.08	0.168236	690.5	199.5	491	399	890	0.448315	1
										0.08	0.168236	691	200	491	400	891	0.448934	1
										0.08	0.168236	691.5	200.5	491	401	892	0.449552	1
										0.07	0.148862	692	201	491	402	893	0.450168	1
										0.07	0.148862	692.5	201.5	491	403	894	0.450783	1
										0.07	0.148862	693	202	491	404	895	0.451397	1
										0.07	0.148862	693.5	202.5	491	405	896	0.452009	1
										0.07	0.148862	694	203	491	406	897	0.45262	1
										0.07	0.148862	694.5	203.5	491	407	898	0.453229	1
										0.07	0.148862	695	204	491	408	899	0.453838	1
										0.07	0.148862	695.5	204.5	491	409	900	0.454444	1
										0.07	0.148862	696	205	491	410	901	0.45505	1
										0.07	0.148862	696.5	205.5	491	411	902	0.455654	1
										0.07	0.148862	697	206	491	412	903	0.456257	1
										0.07	0.148862	697.5	206.5	491	413	904	0.456858	1
										0.07	0.148862	698	207	491	414	905	0.457459	1
										0.07	0.148862	698.5	207.5	491	415	906	0.458057	1
										0.07	0.148862	699	208	491	416	907	0.458655	1
										0.07	0.148862	699.5	208.5	491	417	908	0.459251	1
										0.07	0.148862	700	209	491	418	909	0.459846	1
										0.07	0.148862	700.5	209.5	491	419	910	0.46044	1
										0.07	0.148862	701	210	491	420	911	0.461032	1
										0.07	0.148862	701.5	210.5	491	421	912	0.461623	1
										0.07	0.148862	702	211	491	422	913	0.462212	1
										0.07	0.148862	702.5	211.5	491	423	914	0.462801	1
										0.07	0.148862	703	212	491	424	915	0.463388	1
										0.07	0.148862	703.5	212.5	491	425	916	0.463974	1
										0.07	0.148862	704	213	491	426	917	0.464558	1
										0.07	0.148862	704.5	213.5	491	427	918	0.465142	1
										0.07	0.148862	705	214	491	428	919	0.465724	1
										0.07	0.148862	705.5	214.5	491	429	920	0.466304	1
										0.07	0.148862	706	215	491	430	921	0.466884	1
										0.07	0.148862	706.5	215.5	491	431	922	0.467462	1
										0.07	0.148862	707	216	491	432	923	0.468039	1
										0.07	0.148862	707.5	216.5	491	433	924	0.468615	1
										0.07	0.148862	708	217	491	434	925	0.469189	1
										0.07	0.148862	708.5	217.5	491	435	926	0.469762	1
										0.07	0.148862	709	218	491	436	927	0.470334	1
										0.07	0.148862	709.5	218.5	491	437	928	0.470905	1
										0.07	0.148862	710	219	491	438	929	0.471475	1
										0.07	0.148862	710.5	219.5	491	439	930	0.472043	1
										0.07	0.148862	711	220	491	440	931	0.47261	1
										0.07	0.148862	711.5	220.5	491	441	932	0.473176	1
										0.07	0.148862	712	221	491	442	933	0.473741	1
										0.07	0.148862	712.5	221.5	491	443	934	0.474304	1
										0.07	0.148862	713	222	491	444	935	0.474866	1
										0.07	0.148862	713.5	222.5	491	445	936	0.475427	1
										0.07	0.148862	714	223	491	446	937	0.475987	1
										0.07	0.148862	714.5	223.5	491	447	938	0.476546	1
										0.07	0.148862	715	224	491	448	939	0.477103	1
										0.07	0.148862	715.5	224.5	491	449	940	0.47766	1
										0.07	0.148862	716	225	491	450	941	0.478215	1
										0.07	0.148862	716.5	225.5	491	451	942	0.478769	1
										0.07	0.148862	717	226	491	452	943	0.479321	1
										0.07	0.148862	717.5	226.5	491	453	944	0.479873	1
										0.07	0.148862	718	227	491	454	945	0.480423	1
										0.07	0.148862	718.5	227.5	491	455	946	0.480973	1
										0.07	0.148862	719	228	491	456	947	0.481521	1
										0.07	0.148862	719.5	228.5	491	457	948	0.482068	1
										0.07	0.148862	720	229	491	458	949	0.482613	1
										0.07	0.148862	720.5	229.5	491	459	950	0.483158	1
										0.07	0.148862	721	230	491	460	951	0.483701	1
										0.07	0.148862	721.5	230.5	491	461	952	0.484244	1
										0.07	0.148862	722	231	491	462	953	0.484785	1
										0.07	0.148862	722.5	231.5	491	463	954	0.485325	1
										0.07	0.148862	723	232	491	464	955	0.485864	1
										0.07	0.148862	723.5	232.5	491	465	956	0.486402	1
										0.07	0.148862	724	233	491	466	957	0.486938	1
										0.07	0.148862	724.5	233.5	491	467	958	0.487474	1
										0.06	0.129036	725	234	491	468	959	0.488008	1
										0.06	0.129036	725.5	234.5	491	469	960	0.488542	1
										0.06	0.129036	726	235	491	470	961	0.489074	1
										0.06	0.129036	726.5	235.5	491	471	962	0.489605	1
										0.06	0.129036	727	236	491	472	963	0.490135	1
										0.06	0.129036	727.5	236.5	491	473	964	0.490664	1
										0.06	0.129036	728	237	491	474	965	0.491192	1
										0.06	0.129036	728.5	237.5	491	475	966	0.491718	1
										0.06	0.129036	729	238	491	476	967	0.492244	1
										0.06	0.129036	729.5	238.5	491	477	968	0.492769	1
										0.06	0.129036	730	239	491	478	969	0.493292	1
										0.06	0.129036	730.5	239.5	491	479	970	0.493814	1
										0.06	0.129036	731	240	491	480	971	0.494336	1
										0.06	0.129036	731.5	240.5	491	481	972	0.494856	1
										0.06	0.129036	732	241	491	482	973	0.495375	1
										0.06	0.129036	732.5	241.5	491	483	974	0.495893	1
										0.06	0.129036	733	242	491	484	975	0.49641	1
										0.06	0.129036	733.5	242.5	491	485	976	0.496926	1
										0.06	0.129036	734	243	491	486	977	0.497441	1
										0.06	0.129036	734.5	243.5	491	487	978	0.497955	1
										0.06	0.129036	735	244	491	488	979	0.498468	1
										0.06	0.129036	735.5	244.5	491	489	980	0.49898	1
										0.06	0.129036	736	245	491	490	981	0.49949	1
										0.06	0.129036	736.5	245.5	491	491	982	0.5	1
										0.06	0.129036	737	246	491	492	983	0.500509	1
										0.06	0.129036	737.5	246.5	491	493	984	0.501016	1
										0.06	0.129036	738	247	491	494	985	0.501523	1
										0.06	0.129036	738.5	247.5	491	495	986	0.502028	1
										0.06	0.129036	739	248	491	496	987	0.502533	1
										0.06	0.129036	739.5	248.5	491	497	988	0.503036	1
										0.06	0.129036	740	249	491	498	989	0.503539	1
										0.06	0.129036	740.5	249.5	491	499	990	0.50404	1
										0.06	0.129036	741	250	491	500	991	0.504541	1
										0.06	0.129036	741.5	250.5	491	501	992	0.50504	1
										0.06	0.129036	742	251	491	502	993	0.505539	1
										0.06	0.129036	742.5	251.5	491	503	994	0.506036	1
										0.06	0.129036	743	252	491	504	995	0.506533	1
										0.06	0.129036	743.5	252.5	491	505	996	0.507028	1
										0.06	0.129036	744	253	491	506	997	0.507523	1
										0.06	0.129036	744.5	253.5	491	507	998	0.508016	1
										0.06	0.129036	745	254	491	508	999	0.508509	1
										0.06	0.129036	745.5	254.5	491	509	1000	0.509	1
										0.06	0.129036	746	255	491	510	1001	0.509491	1
										0.06	0.129036	746.5	255.5	491	511	1002	0.50998	1
										0.06	0.129036	747	256	491	512	1003	0.510469	1
										0.06	0.129036	747.5	256.5	491	513	1004	0.510956	1
										0.06	0.129036	748	257	491	514	1005	0.511443	1
										0.06	0.129036	748.5	257.5	491	515	1006	0.511928	1
										0.06	0.129036	749	258	491	516	1007	0.512413	1
										0.06	0.129036	749.5	258.5	491	517	1008	0.512897	1
										0.06	0.129036	750	259	491	518	1009	0.51338	1
										0.06	0.129036	750.5	259.5	491	519	1010	0.513861	1
										0.06	0.129036	751	260	491	520	1011	0.514342	1
										0.06	0.129036	751.5	260.5	491	521	1012	0.514822	1
										0.06	0.129036	752	261	491	522	1013	0.515301	1
										0.06	0.129036	752.5	261.5	491	523	1014	0.515779	1
										0.06	0.129036	753	262	491	524	1015	0.516256	1
										0.06	0.129036	753.5	262.5	491	525	1016	0.516732	1
										0.06	0.129036	754	263	491	526	1017	0.517207	1
										0.06	0.129036	754.5	263.5	491	527	1018	0.517682	1
										0.06	0.129036	755	264	491	528	1019	0.518155	1
										0.06	0.129036	755.5	264.5	491	529	1020	0.518627	1
										0.06	0.129036	756	265	491	530	1021	0.519099	1
										0.06	0.129036	756.5	265.5	491	531	1022	0.519569	1
										0.06	0.129036	757	266	491	532	1023	0.520039	1
										0.06	0.129036	757.5	266.5	491	533	1024	0.520508	1
										0.06	0.129036	758	267	491	534	1025	0.520976	1
										0.06	0.129036	758.5	267.5	491	535	1026	0.521442	1
										0.06	0.129036	759	268	491	536	1027	0.521908	1
										0.06	0.129036	759.5	268.5	491	537	1028	0.522374	1
										0.06	0.129036	760	269	491	538	1029	0.522838	1
										0.06	0.129036	760.5	269.5	491	539	1030	0.523301	1
										0.06	0.129036	761	270	491	540	1031	0.523763	1
										0.06	0.129036	761.5	270.5	491	541	1032	0.524225	1
										0.06	0.129036	762	271	491	542	1033	0.524685	1
										0.06	0.129036	762.5	271.5	491	543	1034	0.525145	1
										0.06	0.129036	763	272	491	544	1035	0.525604	1
										0.06	0.129036	763.5	272.5	491	545	1036	0.526062	1
										0.06	0.129036	764	273	491	546	1037	0.526519	1
										0.06	0.129036	764.5	273.5	491	547	1038	0.526975	1
										0.06	0.129036	765	274	491	548	1039	0.52743	1
										0.06	0.129036	765.5	274.5	491	549	1040	0.527885	1
										0.06	0.129036	766	275	491	550	1041	0.528338	1
										0.05	0.108749	766.5	275.5	491	551	1042	0.528791	1
										0.05	0.108749	767	276	491	552	1043	0.529243	1
										0.05	0.108749	767.5	276.5	491	553	1044	0.529693	1
										0.05	0.108749	768	277	491	554	1045	0.530144	1
										0.05	0.108749	768.5	277.5	491	555	1046	0.530593	1
										0.05	0.108749	769	278	491	556	1047	0.531041	1
										0.05	0.108749	769.5	278.5	491	557	1048	0.531489	1
										0.05	0.108749	770	279	491	558	1049	0.531935	1
										0.05	0.108749	770.5	279.5	491	559	1050	0.532381	1
										0.05	0.108749	771	280	491	560	1051	0.532826	1
										0.05	0.108749	771.5	280.5	491	561	1052	0.53327	1
										0.05	0.108749	772	281	491	562	1053	0.533713	1
										0.05	0.108749	772.5	281.5	491	563	1054	0.534156	1
										0.05	0.108749	773	282	491	564	1055	0.534597	1
										0.05	0.108749	773.5	282.5	491	565	1056	0.535038	1
										0.05	0.108749	774	283	491	566	1057	0.535478	1
										0.05	0.108749	774.5	283.5	491	567	1058	0.535917	1
										0.05	0.108749	775	284	491	568	1059	0.536355	1
										0.05	0.108749	775.5	284.5	491	569	1060	0.536792	1
										0.05	0.108749	776	285	491	570	1061	0.537229	1
										0.05	0.108749	776.5	285.5	491	571	1062	0.537665	1
										0.05	0.108749	777	286	491	572	1063	0.5381	1
										0.05	0.108749	777.5	286.5	491	573	1064	0.538534	1
										0.05	0.108749	778	287	491	574	1065	0.538967	1
										0.05	0.108749	778.5	287.5	491	575	1066	0.5394	1
										0.05	0.108749	779	288	491	576	1067	0.539831	1
										0.05	0.108749	779.5	288.5	491	577	1068	0.540262	1
										0.05	0.108749	780	289	491	578	1069	0.540692	1
										0.05	0.108749	780.5	289.5	491	579	1070	0.541121	1
										0.05	0.108749	781	290	491	580	1071	0.54155	1
										0.05	0.108749	781.5	290.5	491	581	1072	0.541978	1
										0.05	0.108749	782	291	491	582	1073	0.542404	1
										0.05	0.108749	782.5	291.5	491	583	1074	0.542831	1
										0.05	0.108749	783	292	491	584	1075	0.543256	1
										0.05	0.108749	783.5	292.5	491	585	1076	0.54368	1
										0.05	0.108749	784	293	491	586	1077	0.544104	1
										0.05	0.108749	784.5	293.5	491	587	1078	0.544527	1
										0.05	0.108749	785	294	491	588	1079	0.544949	1
										0.05	0.108749	785.5	294.5	491	589	1080	0.54537	1
										0.05	0.108749	786	295	491	590	1081	0.545791	1
										0.05	0.108749	786.5	295.5	491	591	1082	0.546211	1
										0.05	0.108749	787	296	491	592	1083	0.54663	1
										0.05	0.108749	787.5	296.5	491	593	1084	0.547048	1
										0.05	0.108749	788	297	491	594	1085	0.547465	1
										0.05	0.108749	788.5	297.5	491	595	1086	0.547882	1
										0.05	0.108749	789	298	491	596	1087	0.548298	1
										0.05	0.108749	789.5	298.5	491	597	1088	0.548713	1
										0.05	0.108749	790	299	491	598	1089	0.549128	1
										0.05	0.108749	790.5	299.5	491	599	1090	0.549541	1
										0.05	0.108749	791	300	491	600	1091	0.549954	1
										0.05	0.108749	791.5	300.5	491	601	1092	0.550366	1
										0.05	0.108749	792	301	491	602	1093	0.550778	1
										0.05	0.108749	792.5	301.5	491	603	1094	0.551188	1
										0.05	0.108749	793	302	491	604	1095	0.551598	1
										0.05	0.108749	793.5	302.5	491	605	1096	0.552007	1
										0.05	0.108749	794	303	491	606	1097	0.552416	1
										0.05	0.108749	794.5	303.5	491	607	1098	0.552823	1
										0.05	0.108749	795	304	491	608	1099	0.55323	1
										0.05	0.108749	795.5	304.5	491	609	1100	0.553636	1
										0.05	0.108749	796	305	491	610	1101	0.554042	1
										0.05	0.108749	796.5	305.5	491	611	1102	0.554446	1
										0.05	0.108749	797	306	491	612	1103	0.55485	1
										0.05	0.108749	797.5	306.5	491	613	1104	0.555254	1
										0.05	0.108749	798	307	491	614	1105	0.555656	1
										0.05	0.108749	798.5	307.5	491	615	1106	0.556058	1
										0.05	0.108749	799	308	491	616	1107	0.556459	1
										0.05	0.108749	799.5	308.5	491	617	1108	0.556859	1
										0.05	0.108749	800	309	491	618	1109	0.557259	1
										0.05	0.108749	800.5	309.5	491	619	1110	0.557658	1
										0.05	0.108749	801	310	491	620	1111	0.558056	1
										0.05	0.108749	801.5	310.5	491	621	1112	0.558453	1
										0.05	0.108749	802	311	491	622	1113	0.55885	1
										0.05	0.108749	802.5	311.5	491	623	1114	0.559246	1
										0.05	0.108749	803	312	491	624	1115	0.559641	1
										0.05	0.108749	803.5	312.5	491	625	1116	0.560036	1
										0.05	0.108749	804	313	491	626	1117	0.56043	1
										0.05	0.108749	804.5	313.5	491	627	1118	0.560823	1
										0.05	0.108749	805	314	491	628	1119	0.561215	1
										0.05	0.108749	805.5	314.5	491	629	1120	0.561607	1
										0.05	0.108749	806	315	491	630	1121	0.561998	1
										0.05	0.108749	806.5	315.5	491	631	1122	0.562389	1
										0.05	0.108749	807	316	491	632	1123	0.562778	1
										0.05	0.108749	807.5	316.5	491	633	1124	0.563167	1
										0.05	0.108749	808	317	491	634	1125	0.563556	1
										0.05	0.108749	808.5	317.5	491	635	1126	0.563943	1
										0.05	0.108749	809	318	491	636	1127	0.56433	1
										0.05	0.108749	809.5	318.5	491	637	1128	0.564716	1
										0.05	0.108749	810	319	491	638	1129	0.565102	1
										0.05	0.108749	810.5	319.5	491	639	1130	0.565487	1
										0.05	0.108749	811	320	491	640	1131	0.565871	1
										0.05	0.108749	811.5	320.5	491	641	1132	0.566254	1
										0.05	0.108749	812	321	491	642	1133	0.566637	1
										0.05	0.108749	812.5	321.5	491	643	1134	0.567019	1
										0.05	0.108749	813	322	491	644	1135	0.567401	1
										0.05	0.108749	813.5	322.5	491	645	1136	0.567782	1
										0.05	0.108749	814	323	491	646	1137	0.568162	1
										0.05	0.108749	814.5	323.5	491	647	1138	0.568541	1
										0.05	0.108749	815	324	491	648	1139	0.56892	1
										0.05	0.108749	815.5	324.5	491	649	1140	0.569298	1
										0.05	0.108749	816	325	491	650	1141	0.569676	1
										0.05	0.108749	816.5	325.5	491	651	1142	0.570053	1

## Sheet: Distinct Peptide Level Data
Distinct Peptide Level Data		Confidence Threshold	Forward	Reverse	Correct	Incorrect	Total	Global FDR	q-value		Fit Confidence Threshold	Fit Forward	Fit Reverse	Fit Correct	Fit Incorrect	Fit Total	Fit Global FDR	Fit Local FDR
		1	906	0	906	0	906	0	0		1	1	0	1	0	1	0	3.73259e-08
		0.9999	1113	0	1113	0	1113	0	0		1	9	0	9	0	9	0	3.73259e-08
		0.9998	1255	0	1255	0	1255	0	0		1	17	0	17	0	17	0	3.73259e-08
		0.9997	1351	0	1351	0	1351	0	0		1	25	0	25	0	25	0	3.73259e-08
		0.9996	1415	0	1415	0	1415	0	0		1	33	0	33	0	33	0	3.73259e-08
		0.9995	1474	0	1474	0	1474	0	0		1	41	0	41	0	41	0	3.73259e-08
		0.9994	1534	0	1534	0	1534	0	0		1	49	0	49	0	49	0	3.73259e-08
		0.9993	1580	0	1580	0	1580	0	0		1	57	0	57	0	57	0	3.73259e-08
		0.9992	1622	0	1622	0	1622	0	0		1	65	0	65	0	65	0	3.73259e-08
		0.9991	1667	0	1667	0	1667	0	0		1	73	0	73	0	73	0	3.73259e-08
		0.999	1703	0	1703	0	1703	0	0		1	81	0	81	0	81	0	3.73259e-08
		0.9989	1812	0	1812	0	1812	0	0		1	89	0	89	0	89	0	3.73259e-08
		0.9988	1890	0	1890	0	1890	0	0		1	97	0	97	0	97	0	3.73259e-08
		0.9987	1952	0	1952	0	1952	0	0		1	105	0	105	0	105	0	3.73259e-08
		0.9986	2008	0	2008	0	2008	0	0		1	113	0	113	0	113	0	3.73259e-08
		0.9985	2048	0	2048	0	2048	0	0		1	121	0	121	0	121	0	3.73259e-08
		0.9984	2083	0	2083	0	2083	0	0		1	129	0	129	0	129	0	3.73259e-08
		0.9983	2129	0	2129	0	2129	0	0		1	137	0	137	0	137	0	3.73259e-08
		0.9982	2162	0	2162	0	2162	0	0		1	145	0	145	0	145	0	3.73259e-08
		0.9981	2190	0	2190	0	2190	0	0		1	153	0	153	0	153	0	3.73259e-08
		0.998	2220	0	2220	0	2220	0	0		1	161	0	161	0	161	0	3.73259e-08
		0.9979	2253	0	2253	0	2253	0	0		1	169	0	169	0	169	0	3.73259e-08
		0.9978	2277	0	2277	0	2277	0	0		1	177	0	177	0	177	0	3.73259e-08
		0.9977	2301	0	2301	0	2301	0	0		1	185	0	185	0	185	0	3.73259e-08
		0.9976	2323	0	2323	0	2323	0	0		1	193	0	193	0	193	0	3.73259e-08
		0.9975	2349	0	2349	0	2349	0	0		1	201	0	201	0	201	0	3.73259e-08
		0.9974	2377	0	2377	0	2377	0	0		1	209	2.54431e-14	209	5.08862e-14	209	2.43475e-16	3.73259e-08
		0.9973	2402	0	2402	0	2402	0	0		1	217	2.54431e-14	217	5.08862e-14	217	2.34499e-16	3.73259e-08
		0.9972	2427	0	2427	0	2427	0	0		1	225	7.64295e-14	225	1.52859e-13	225	6.79373e-16	3.73259e-08
		0.9971	2448	0	2448	0	2448	0	0		1	233	2.03645e-13	233	4.0729e-13	233	1.74803e-15	3.73259e-08
		0.997	2475	0	2475	0	2475	0	0		1	241	5.34606e-13	241	1.06921e-12	241	4.43656e-15	3.73259e-08
		0.9969	2490	0	2490	0	2490	0	0		1	249	1.34919e-12	249	2.69837e-12	249	1.08368e-14	3.73259e-08
		0.9968	2511	1	2510	2	2512	0.000796178	0.000604778		1	257	3.25832e-12	257	6.51664e-12	257	2.53566e-14	3.73259e-08
		0.9967	2531	1	2530	2	2532	0.000789889	0.000604778		1	265	7.43299e-12	265	1.4866e-11	265	5.60981e-14	3.73259e-08
		0.9966	2544	1	2543	2	2545	0.000785855	0.000604778		1	273	1.62405e-11	273	3.2481e-11	273	1.18978e-13	3.73259e-08
		0.9965	2563	1	2562	2	2564	0.000780031	0.000604778		1	281	3.3932e-11	281	6.7864e-11	281	2.41509e-13	3.73259e-08
		0.9964	2584	1	2583	2	2585	0.000773694	0.000604778		1	289	6.81186e-11	289	1.36237e-10	289	4.71409e-13	3.73259e-08
		0.9963	2607	1	2606	2	2608	0.000766871	0.000604778		1	297	1.31833e-10	297	2.63667e-10	297	8.87767e-13	3.73259e-08
		0.9962	2624	1	2623	2	2625	0.000761905	0.000604778		1	305	2.46637e-10	305	4.93274e-10	305	1.61729e-12	3.73259e-08
		0.9961	2647	1	2646	2	2648	0.000755287	0.000604778		1	313	4.47149e-10	313	8.94298e-10	313	2.85718e-12	3.73259e-08
		0.996	2663	1	2662	2	2664	0.000750751	0.000604778		1	321	7.87513e-10	321	1.57503e-09	321	4.90662e-12	3.73259e-08
		0.9959	2676	1	2675	2	2677	0.000747105	0.000604778		1	329	1.3501e-09	329	2.7002e-09	329	8.20731e-12	3.73259e-08
		0.9958	2695	1	2694	2	2696	0.00074184	0.000604778		1	337	2.25741e-09	337	4.51482e-09	337	1.33971e-11	3.73259e-08
		0.9957	2707	1	2706	2	2708	0.000738552	0.000604778		1	345	3.68757e-09	345	7.37514e-09	345	2.13772e-11	3.73259e-08
		0.9956	2722	1	2721	2	2723	0.000734484	0.000604778		1	353	5.89442e-09	353	1.17888e-08	353	3.33962e-11	3.73259e-08
		0.9955	2738	1	2737	2	2739	0.000730194	0.000604778		1	361	9.23274e-09	361	1.84655e-08	361	5.11509e-11	3.73259e-08
		0.9954	2757	1	2756	2	2758	0.000725163	0.000604778		1	369	1.41899e-08	369	2.83797e-08	369	7.69099e-11	3.73259e-08
		0.9953	2768	1	2767	2	2769	0.000722282	0.000604778		1	377	2.14242e-08	377	4.28484e-08	377	1.13656e-10	3.73259e-08
		0.9952	2777	1	2776	2	2778	0.000719942	0.000604778		1	385	3.18117e-08	385	6.36233e-08	385	1.65255e-10	3.73259e-08
		0.9951	2793	1	2792	2	2794	0.00071582	0.000604778		1	393	4.6501e-08	393	9.30021e-08	393	2.36647e-10	3.73259e-08
		0.995	2803	1	2802	2	2804	0.000713267	0.000604778		1	401	6.69787e-08	401	1.33957e-07	401	3.34058e-10	3.73259e-08
		0.9949	2813	1	2812	2	2814	0.000710732	0.000604778		1	409	9.51438e-08	409	1.90288e-07	409	4.65251e-10	3.73259e-08
		0.9948	2825	1	2824	2	2826	0.000707714	0.000604778		1	417	1.33395e-07	417	2.66789e-07	417	6.39782e-10	3.73259e-08
		0.9947	2842	1	2841	2	2843	0.000703482	0.000604778		1	425	1.84726e-07	425	3.69452e-07	425	8.69298e-10	3.73259e-08
		0.9946	2853	1	2852	2	2854	0.000700771	0.000604778		1	433	2.52839e-07	433	5.05678e-07	433	1.16785e-09	3.73259e-08
		0.9945	2867	1	2866	2	2868	0.00069735	0.000604778		1	441	3.42263e-07	441	6.84526e-07	441	1.55221e-09	3.73259e-08
		0.9944	2878	1	2877	2	2879	0.000694686	0.000604778		1	449	4.5849e-07	449	9.1698e-07	449	2.04227e-09	3.73259e-08
		0.9943	2883	1	2882	2	2884	0.000693481	0.000604778		1	457	6.08121e-07	457	1.21624e-06	457	2.66136e-09	3.73259e-08
		0.9942	2891	1	2890	2	2892	0.000691563	0.000604778		1	465	7.99024e-07	465	1.59805e-06	465	3.43666e-09	3.73259e-08
		0.9941	2902	1	2901	2	2903	0.000688942	0.000604778		1	473	1.04051e-06	473	2.08102e-06	473	4.39961e-09	3.73259e-08
		0.994	2915	1	2914	2	2916	0.000685871	0.000604778		1	481	1.3435e-06	481	2.68701e-06	481	5.58629e-09	3.73259e-08
		0.9939	2927	1	2926	2	2928	0.00068306	0.000604778		1	489	1.72075e-06	489	3.4415e-06	489	7.03784e-09	3.73259e-08
		0.9938	2938	1	2937	2	2939	0.000680504	0.000604778		1	497	2.18702e-06	497	4.37403e-06	497	8.80087e-09	3.73259e-08
		0.9937	2946	1	2945	2	2947	0.000678656	0.000604778		1	505	2.75929e-06	505	5.51858e-06	505	1.09279e-08	3.73259e-08
		0.9936	2955	1	2954	2	2956	0.00067659	0.000604778		1	513	3.45702e-06	513	6.91404e-06	513	1.34777e-08	3.73259e-08
		0.9935	2965	1	2964	2	2966	0.000674309	0.000604778		1	521	4.30233e-06	521	8.60466e-06	521	1.65157e-08	3.73259e-08
		0.9934	2971	1	2970	2	2972	0.000672948	0.000604778		1	529	5.32026e-06	529	1.06405e-05	529	2.01144e-08	3.73259e-08
		0.9933	2982	1	2981	2	2983	0.000670466	0.000604778		1	537	6.53901e-06	537	1.3078e-05	537	2.43538e-08	3.73259e-08
		0.9932	2993	1	2992	2	2994	0.000668003	0.000604778		1	545	7.99017e-06	545	1.59803e-05	545	2.93217e-08	3.73259e-08
		0.9931	2998	1	2997	2	2999	0.000666889	0.000604778		1	553	9.709e-06	553	1.9418e-05	553	3.51139e-08	3.73259e-08
		0.993	3006	1	3005	2	3007	0.000665115	0.000604778		1	561	1.17346e-05	561	2.34692e-05	561	4.18346e-08	3.73259e-08
		0.9929	3015	1	3014	2	3016	0.00066313	0.000604778		1	569	1.41103e-05	569	2.82206e-05	569	4.95969e-08	3.73259e-08
		0.9928	3028	1	3027	2	3029	0.000660284	0.000604778		1	577	1.68837e-05	577	3.37675e-05	577	5.85225e-08	3.73259e-08
		0.9927	3037	1	3036	2	3038	0.000658328	0.000604778		1	585	2.01072e-05	585	4.02144e-05	585	6.87426e-08	3.73259e-08
		0.9926	3044	1	3043	2	3045	0.000656814	0.000604778		1	593	2.38379e-05	593	4.76758e-05	593	8.03976e-08	3.73259e-08
		0.9925	3054	1	3053	2	3055	0.000654664	0.000604778		1	601	2.8138e-05	601	5.62761e-05	601	9.36374e-08	3.73259e-08
		0.9924	3066	1	3065	2	3067	0.000652103	0.000604778		1	609	3.30753e-05	609	6.61506e-05	609	1.08622e-07	3.73259e-08
		0.9923	3071	1	3070	2	3072	0.000651042	0.000604778		1	617	3.87229e-05	617	7.74458e-05	617	1.2552e-07	3.73259e-08
		0.9922	3076	1	3075	2	3077	0.000649984	0.000604778		1	625	4.51597e-05	625	9.03194e-05	625	1.44511e-07	3.73259e-08
		0.9921	3086	1	3085	2	3087	0.000647878	0.000604778		1	633	5.24707e-05	633	0.000104941	633	1.65784e-07	3.73259e-08
		0.992	3094	1	3093	2	3095	0.000646204	0.000604778		1	641	6.0747e-05	641	0.000121494	641	1.89538e-07	3.73259e-08
		0.9919	3106	1	3105	2	3107	0.000643708	0.000604778		1	649	7.00861e-05	649	0.000140172	649	2.15982e-07	3.73259e-08
		0.9918	3113	1	3112	2	3114	0.000642261	0.000604778		1	657	8.05919e-05	657	0.000161184	657	2.45333e-07	3.73259e-08
		0.9917	3119	1	3118	2	3120	0.000641026	0.000604778		1	665	9.23754e-05	665	0.000184751	665	2.77821e-07	3.73259e-08
		0.9916	3125	1	3124	2	3126	0.000639795	0.000604778		1	673	0.000105554	673	0.000211108	673	3.13682e-07	3.73259e-08
		0.9915	3132	1	3131	2	3133	0.000638366	0.000604778		1	681	0.000120252	681	0.000240504	681	3.53163e-07	3.73259e-08
		0.9914	3139	1	3138	2	3140	0.000636943	0.000604778		1	689	0.000136602	689	0.000273203	689	3.96522e-07	3.73259e-08
		0.9913	3147	1	3146	2	3148	0.000635324	0.000604778		1	697	0.000154742	697	0.000309483	697	4.44022e-07	3.73259e-08
		0.9912	3151	1	3150	2	3152	0.000634518	0.000604778		1	705	0.000174818	705	0.000349636	705	4.95937e-07	3.73259e-08
		0.9911	3162	1	3161	2	3163	0.000632311	0.000604778		1	713	0.000196985	713	0.000393969	713	5.52551e-07	3.73259e-08
		0.991	3169	1	3168	2	3170	0.000630915	0.000604778		1	721	0.000221403	721	0.000442805	721	6.14154e-07	3.73259e-08
		0.9909	3175	1	3174	2	3176	0.000629723	0.000604778		1	729	0.000248241	729	0.000496481	729	6.81044e-07	3.73259e-08
		0.9908	3180	1	3179	2	3181	0.000628733	0.000604778		1	737	0.000277675	736.999	0.00055535	737	7.53528e-07	3.73259e-08
		0.9907	3186	1	3185	2	3187	0.000627549	0.000604778		1	745	0.00030989	744.999	0.000619779	745	8.31919e-07	3.73259e-08
		0.9906	3191	1	3190	2	3192	0.000626566	0.000604778		1	753	0.000345076	752.999	0.000690152	753	9.16537e-07	3.73259e-08
		0.9905	3201	1	3200	2	3202	0.00062461	0.000604778		1	761	0.000383434	760.999	0.000766867	761	1.00771e-06	3.73259e-08
		0.9904	3207	1	3206	2	3208	0.000623441	0.000604778		1	769	0.000425169	768.999	0.000850338	769	1.10577e-06	3.73259e-08
		0.9903	3222	1	3221	2	3223	0.00062054	0.000604778		1	777	0.000470497	776.999	0.000940994	777	1.21106e-06	3.73259e-08
		0.9902	3225	1	3224	2	3226	0.000619963	0.000604778		1	784.999	0.00051964	784.999	0.00103928	785	1.32392e-06	3.73259e-08
		0.9901	3232	1	3231	2	3233	0.00061862	0.000604778		1	792.999	0.000572826	792.999	0.00114565	793	1.44471e-06	3.73259e-08
		0.99	3239	1	3238	2	3240	0.000617284	0.000604778		1	800.999	0.000630294	800.999	0.00126059	801	1.57377e-06	3.73259e-08
		0.9899	3243	1	3242	2	3244	0.000616523	0.000604778		1	808.999	0.000692288	808.999	0.00138458	809	1.71147e-06	3.73259e-08
		0.9898	3248	1	3247	2	3249	0.000615574	0.000604778		1	816.999	0.00075906	816.998	0.00151812	817	1.85816e-06	3.73259e-08
		0.9897	3254	1	3253	2	3255	0.000614439	0.000604778		1	824.999	0.000830869	824.998	0.00166174	825	2.01423e-06	3.73259e-08
		0.9896	3263	1	3262	2	3264	0.000612745	0.000604778		1	832.999	0.000907982	832.998	0.00181596	833	2.18003e-06	3.73259e-08
		0.9895	3269	1	3268	2	3270	0.000611621	0.000604778		1	840.999	0.000990672	840.998	0.00198134	841	2.35594e-06	3.73259e-08
		0.9894	3278	1	3277	2	3279	0.000609942	0.000604778		1	848.999	0.00107922	848.998	0.00215844	849	2.54233e-06	3.73259e-08
		0.9893	3284	1	3283	2	3285	0.000608828	0.000604778		1	856.999	0.00117391	856.998	0.00234783	857	2.73959e-06	3.73259e-08
		0.9892	3291	1	3290	2	3292	0.000607533	0.000604778		1	864.999	0.00127505	864.997	0.0025501	865	2.94809e-06	3.73259e-08
		0.9891	3293	1	3292	2	3294	0.000607165	0.000604778		1	872.999	0.00138292	872.997	0.00276585	873	3.16821e-06	3.73259e-08
		0.989	3302	1	3301	2	3303	0.00060551	0.000604778		1	880.999	0.00149785	880.997	0.00299569	881	3.40033e-06	3.73259e-08
		0.9889	3306	1	3305	2	3307	0.000604778	0.000604778		1	888.998	0.00162013	888.997	0.00324026	889	3.64484e-06	3.73259e-08
		0.9888	3310	2	3308	4	3312	0.00120773	0.00113314		1	896.998	0.0017501	896.996	0.0035002	897	3.90212e-06	3.73259e-08
		0.9887	3313	2	3311	4	3315	0.00120664	0.00113314		1	904.998	0.00188808	904.996	0.00377616	905	4.17255e-06	3.73259e-08
		0.9886	3316	2	3314	4	3318	0.00120555	0.00113314		0.9999	912.998	0.0020344	912.996	0.00406879	913	4.45651e-06	7.04108e-05
		0.9885	3321	2	3319	4	3323	0.00120373	0.00113314		0.9999	920.998	0.0021894	920.996	0.00437879	921	4.75439e-06	7.04108e-05
		0.9884	3325	2	3323	4	3327	0.00120228	0.00113314		0.9999	928.998	0.00235342	928.995	0.00470684	929	5.06656e-06	7.04108e-05
		0.9883	3329	2	3327	4	3331	0.00120084	0.00113314		0.9999	936.997	0.00252681	936.995	0.00505363	937	5.39341e-06	7.04108e-05
		0.9882	3334	2	3332	4	3336	0.00119904	0.00113314		0.9999	944.997	0.00270994	944.995	0.00541987	945	5.73531e-06	7.04108e-05
		0.9881	3337	2	3335	4	3339	0.00119796	0.00113314		0.9999	952.997	0.00290315	952.994	0.00580629	953	6.09265e-06	7.04108e-05
		0.988	3338	2	3336	4	3340	0.0011976	0.00113314		0.9999	960.997	0.00310681	960.994	0.00621362	961	6.46579e-06	7.04108e-05
		0.9879	3342	2	3340	4	3344	0.00119617	0.00113314		0.9999	968.997	0.0033213	968.993	0.00664259	969	6.8551e-06	7.04108e-05
		0.9878	3348	2	3346	4	3350	0.00119403	0.00113314		0.9999	976.996	0.00354698	976.993	0.00709396	977	7.26097e-06	7.04108e-05
		0.9877	3351	2	3349	4	3353	0.00119296	0.00113314		0.9999	984.996	0.00378424	984.992	0.00756849	985	7.68374e-06	7.04108e-05
		0.9876	3352	2	3350	4	3354	0.00119261	0.00113314		0.9999	992.996	0.00403347	992.992	0.00806694	993	8.1238e-06	7.04108e-05
		0.9875	3355	2	3353	4	3357	0.00119154	0.00113314		0.9999	1001	0.00429504	1000.99	0.00859009	1001	8.58151e-06	7.04108e-05
		0.9874	3360	2	3358	4	3362	0.00118977	0.00113314		0.9999	1009	0.00456936	1008.99	0.00913872	1009	9.05721e-06	7.04108e-05
		0.9873	3364	2	3362	4	3366	0.00118835	0.00113314		0.9999	1017	0.00485682	1016.99	0.00971364	1017	9.55127e-06	7.04108e-05
		0.9872	3370	2	3368	4	3372	0.00118624	0.00113314		0.9999	1024.99	0.00515782	1024.99	0.0103156	1025	1.0064e-05	7.04108e-05
		0.9871	3373	2	3371	4	3375	0.00118519	0.00113314		0.9999	1032.99	0.00547276	1032.99	0.0109455	1033	1.05959e-05	7.04108e-05
		0.987	3378	2	3376	4	3380	0.00118343	0.00113314		0.9999	1040.99	0.00580206	1040.99	0.0116041	1041	1.11471e-05	7.04108e-05
		0.9869	3379	2	3377	4	3381	0.00118308	0.00113314		0.9999	1048.99	0.00614612	1048.99	0.0122922	1049	1.1718e-05	7.04108e-05
		0.9868	3383	2	3381	4	3385	0.00118168	0.00113314		0.9999	1056.99	0.00650536	1056.99	0.0130107	1057	1.23091e-05	7.04108e-05
		0.9867	3392	2	3390	4	3394	0.00117855	0.00113314		0.9999	1064.99	0.0068802	1064.99	0.0137604	1065	1.29206e-05	7.04108e-05
		0.9866	3396	2	3394	4	3398	0.00117716	0.00113314		0.9999	1072.99	0.00727106	1072.99	0.0145421	1073	1.35528e-05	7.04108e-05
		0.9865	3398	2	3396	4	3400	0.00117647	0.00113314		0.9999	1080.99	0.00767836	1080.98	0.0153567	1081	1.4206e-05	7.04108e-05
		0.9864	3401	2	3399	4	3403	0.00117543	0.00113314		0.9999	1088.99	0.00810254	1088.98	0.0162051	1089	1.48807e-05	7.04108e-05
		0.9863	3408	2	3406	4	3410	0.00117302	0.00113314		0.9999	1096.99	0.00854402	1096.98	0.017088	1097	1.55771e-05	7.04108e-05
		0.9862	3409	2	3407	4	3411	0.00117268	0.00113314		0.9999	1104.99	0.00900324	1104.98	0.0180065	1105	1.62955e-05	7.04108e-05
		0.9861	3413	2	3411	4	3415	0.0011713	0.00113314		0.9999	1112.99	0.00948063	1112.98	0.0189613	1113	1.70362e-05	7.04108e-05
		0.986	3417	2	3415	4	3419	0.00116993	0.00113314		0.9998	1120.99	0.00997664	1120.98	0.0199533	1121	1.77995e-05	0.000167352
		0.9859	3422	2	3420	4	3424	0.00116822	0.00113314		0.9998	1128.99	0.0104917	1128.98	0.0209834	1129	1.85858e-05	0.000167352
		0.9858	3424	2	3422	4	3426	0.00116754	0.00113314		0.9998	1136.99	0.0110262	1136.98	0.0220525	1137	1.93953e-05	0.000167352
		0.9857	3426	2	3424	4	3428	0.00116686	0.00113314		0.9998	1144.99	0.0115807	1144.98	0.0231615	1145	2.02284e-05	0.000167352
		0.9856	3427	2	3425	4	3429	0.00116652	0.00113314		0.9998	1152.99	0.0121556	1152.98	0.0243113	1153	2.10852e-05	0.000167352
		0.9855	3431	2	3429	4	3433	0.00116516	0.00113314		0.9998	1160.99	0.0127514	1160.97	0.0255027	1161	2.19662e-05	0.000167352
		0.9854	3434	2	3432	4	3436	0.00116414	0.00113314		0.9998	1168.99	0.0133684	1168.97	0.0267368	1169	2.28715e-05	0.000167352
		0.9853	3435	2	3433	4	3437	0.00116381	0.00113314		0.9998	1176.99	0.0140072	1176.97	0.0280143	1177	2.38015e-05	0.000167352
		0.9852	3436	2	3434	4	3438	0.00116347	0.00113314		0.9998	1184.99	0.0146681	1184.97	0.0293363	1185	2.47563e-05	0.000167352
		0.9851	3441	2	3439	4	3443	0.00116178	0.00113314		0.9998	1192.98	0.0153518	1192.97	0.0307036	1193	2.57364e-05	0.000167352
		0.985	3446	2	3444	4	3448	0.00116009	0.00113314		0.9998	1200.98	0.0160586	1200.97	0.0321171	1201	2.6742e-05	0.000167352
		0.9849	3447	2	3445	4	3449	0.00115976	0.00113314		0.9998	1208.98	0.0167889	1208.97	0.0335778	1209	2.77732e-05	0.000167352
		0.9848	3449	2	3447	4	3451	0.00115908	0.00113314		0.9998	1216.98	0.0175433	1216.96	0.0350867	1217	2.88305e-05	0.000167352
		0.9847	3453	2	3451	4	3455	0.00115774	0.00113314		0.9998	1224.98	0.0183223	1224.96	0.0366445	1225	2.99139e-05	0.000167352
		0.9846	3459	2	3457	4	3461	0.00115574	0.00113314		0.9998	1232.98	0.0191262	1232.96	0.0382524	1233	3.10238e-05	0.000167352
		0.9845	3462	2	3460	4	3464	0.00115473	0.00113314		0.9998	1240.98	0.0199556	1240.96	0.0399112	1241	3.21605e-05	0.000167352
		0.9844	3463	2	3461	4	3465	0.0011544	0.00113314		0.9998	1248.98	0.0208109	1248.96	0.0416218	1249	3.33241e-05	0.000167352
		0.9843	3466	2	3464	4	3468	0.0011534	0.00113314		0.9997	1256.98	0.0216927	1256.96	0.0433853	1257	3.4515e-05	0.000264415
		0.9842	3467	2	3465	4	3469	0.00115307	0.00113314		0.9997	1264.98	0.0226013	1264.95	0.0452026	1265	3.57333e-05	0.000264415
		0.9841	3468	2	3466	4	3470	0.00115274	0.00113314		0.9997	1272.98	0.0235373	1272.95	0.0470746	1273	3.69792e-05	0.000264415
		0.984	3472	2	3470	4	3474	0.00115141	0.00113314		0.9997	1280.98	0.0245011	1280.95	0.0490022	1281	3.82531e-05	0.000264415
		0.9839	3475	2	3473	4	3477	0.00115042	0.00113314		0.9997	1288.97	0.0254933	1288.95	0.0509866	1289	3.95551e-05	0.000264415
		0.9838	3476	2	3474	4	3478	0.00115009	0.00113314		0.9997	1296.97	0.0265143	1296.95	0.0530285	1297	4.08855e-05	0.000264415
		0.9837	3483	2	3481	4	3485	0.00114778	0.00113314		0.9997	1304.97	0.0275645	1304.94	0.0551291	1305	4.22445e-05	0.000264415
		0.9836	3485	2	3483	4	3487	0.00114712	0.00113314		0.9997	1312.97	0.0286446	1312.94	0.0572892	1313	4.36323e-05	0.000264415
		0.9835	3487	2	3485	4	3489	0.00114646	0.00113314		0.9997	1320.97	0.029755	1320.94	0.0595099	1321	4.50491e-05	0.000264415
		0.9834	3488	2	3486	4	3490	0.00114613	0.00113314		0.9997	1328.97	0.0308961	1328.94	0.0617922	1329	4.64952e-05	0.000264415
		0.9833	3491	2	3489	4	3493	0.00114515	0.00113314		0.9997	1336.97	0.0320685	1336.94	0.0641369	1337	4.79708e-05	0.000264415
		0.9832	3495	2	3493	4	3497	0.00114384	0.00113314		0.9997	1344.97	0.0332726	1344.93	0.0665453	1345	4.9476e-05	0.000264415
		0.9831	3497	2	3495	4	3499	0.00114318	0.00113314		0.9996	1352.97	0.0345091	1352.93	0.0690181	1353	5.10112e-05	0.000344795
		0.983	3500	2	3498	4	3502	0.0011422	0.00113314		0.9996	1360.96	0.0357783	1360.93	0.0715565	1361	5.25764e-05	0.000344795
		0.9829	3501	2	3499	4	3503	0.00114188	0.00113314		0.9996	1368.96	0.0370807	1368.93	0.0741614	1369	5.4172e-05	0.000344795
		0.9828	3505	2	3503	4	3507	0.00114058	0.00113314		0.9996	1376.96	0.038417	1376.92	0.076834	1377	5.57981e-05	0.000344795
		0.9827	3510	2	3508	4	3512	0.00113895	0.00113314		0.9996	1384.96	0.0397875	1384.92	0.0795751	1385	5.74549e-05	0.000344795
		0.9825	3512	2	3510	4	3514	0.0011383	0.00113314		0.9996	1392.96	0.0411929	1392.92	0.0823858	1393	5.91427e-05	0.000344795
		0.9824	3514	2	3512	4	3516	0.00113766	0.00113314		0.9996	1400.96	0.0426336	1400.91	0.0852671	1401	6.08616e-05	0.000344795
		0.9823	3516	2	3514	4	3518	0.00113701	0.00113314		0.9996	1408.96	0.0441101	1408.91	0.0882201	1409	6.26119e-05	0.000344795
		0.9822	3518	2	3516	4	3520	0.00113636	0.00113314		0.9995	1416.95	0.045623	1416.91	0.0912459	1417	6.43937e-05	0.000415292
		0.9821	3521	2	3519	4	3523	0.0011354	0.00113314		0.9995	1424.95	0.0471727	1424.91	0.0943454	1425	6.62073e-05	0.000415292
		0.982	3523	2	3521	4	3525	0.00113475	0.00113314		0.9995	1432.95	0.0487599	1432.9	0.0975198	1433	6.80529e-05	0.000415292
		0.9819	3525	2	3523	4	3527	0.00113411	0.00113314		0.9995	1440.95	0.050385	1440.9	0.10077	1441	6.99307e-05	0.000415292
		0.9818	3526	2	3524	4	3528	0.00113379	0.00113314		0.9995	1448.95	0.0520486	1448.9	0.104097	1449	7.18408e-05	0.000415292
		0.9817	3528	2	3526	4	3530	0.00113314	0.00113314		0.9995	1456.95	0.0537513	1456.89	0.107503	1457	7.37835e-05	0.000415292
		0.9816	3531	3	3528	6	3534	0.00169779	0.00165609		0.9995	1464.94	0.0554935	1464.89	0.110987	1465	7.5759e-05	0.000415292
		0.9815	3533	3	3530	6	3536	0.00169683	0.00165609		0.9995	1472.94	0.0572758	1472.89	0.114552	1473	7.77675e-05	0.000415292
		0.9814	3534	3	3531	6	3537	0.00169635	0.00165609		0.9994	1480.94	0.0590987	1480.88	0.118197	1481	7.98092e-05	0.000491067
		0.9813	3535	3	3532	6	3538	0.00169587	0.00165609		0.9994	1488.94	0.0609629	1488.88	0.121926	1489	8.18844e-05	0.000491067
		0.9812	3540	3	3537	6	3543	0.00169348	0.00165609		0.9994	1496.94	0.0628689	1496.87	0.125738	1497	8.39931e-05	0.000491067
		0.9811	3544	3	3541	6	3547	0.00169157	0.00165609		0.9994	1504.94	0.0648171	1504.87	0.129634	1505	8.61357e-05	0.000491067
		0.981	3545	3	3542	6	3548	0.00169109	0.00165609		0.9994	1512.93	0.0668083	1512.87	0.133617	1513	8.83124e-05	0.000491067
		0.9809	3549	3	3546	6	3552	0.00168919	0.00165609		0.9994	1520.93	0.0688429	1520.86	0.137686	1521	9.05233e-05	0.000491067
		0.9808	3553	3	3550	6	3556	0.00168729	0.00165609		0.9994	1528.93	0.0709216	1528.86	0.141843	1529	9.27686e-05	0.000491067
		0.9806	3557	3	3554	6	3560	0.00168539	0.00165609		0.9993	1536.93	0.0730449	1536.85	0.14609	1537	9.50487e-05	0.000565172
		0.9805	3558	3	3555	6	3561	0.00168492	0.00165609		0.9993	1544.92	0.0752134	1544.85	0.150427	1545	9.73637e-05	0.000565172
		0.9804	3559	3	3556	6	3562	0.00168445	0.00165609		0.9993	1552.92	0.0774278	1552.85	0.154856	1553	9.97138e-05	0.000565172
		0.9803	3560	3	3557	6	3563	0.00168397	0.00165609		0.9993	1560.92	0.0796885	1560.84	0.159377	1561	0.000102099	0.000565172
		0.9802	3562	3	3559	6	3565	0.00168303	0.00165609		0.9993	1568.92	0.0819962	1568.84	0.163992	1569	0.00010452	0.000565172
		0.9801	3566	3	3563	6	3569	0.00168114	0.00165609		0.9993	1576.92	0.0843515	1576.83	0.168703	1577	0.000106977	0.000565172
		0.98	3568	3	3565	6	3571	0.0016802	0.00165609		0.9992	1584.91	0.086755	1584.83	0.17351	1585	0.00010947	0.000631693
		0.9799	3573	3	3570	6	3576	0.00167785	0.00165609		0.9992	1592.91	0.0892074	1592.82	0.178415	1593	0.000111999	0.000631693
		0.9798	3575	3	3572	6	3578	0.00167691	0.00165609		0.9992	1600.91	0.0917092	1600.82	0.183418	1601	0.000114565	0.000631693
		0.9796	3576	3	3573	6	3579	0.00167645	0.00165609		0.9992	1608.91	0.0942612	1608.81	0.188522	1609	0.000117167	0.000631693
		0.9795	3580	3	3577	6	3583	0.00167457	0.00165609		0.9992	1616.9	0.0968638	1616.81	0.193728	1617	0.000119807	0.000631693
		0.9794	3581	3	3578	6	3584	0.00167411	0.00165609		0.9991	1624.9	0.0995178	1624.8	0.199036	1625	0.000122484	0.000702176
		0.9793	3583	3	3580	6	3586	0.00167317	0.00165609		0.9991	1632.9	0.102224	1632.8	0.204448	1633	0.000125198	0.000702176
		0.9792	3584	3	3581	6	3587	0.00167271	0.00165609		0.9991	1640.9	0.104983	1640.79	0.209965	1641	0.00012795	0.000702176
		0.9791	3587	3	3584	6	3590	0.00167131	0.00165609		0.9991	1648.89	0.107795	1648.78	0.215589	1649	0.00013074	0.000702176
		0.979	3591	3	3588	6	3594	0.00166945	0.00165609		0.9991	1656.89	0.110661	1656.78	0.221322	1657	0.000133568	0.000702176
		0.9789	3593	3	3590	6	3596	0.00166852	0.00165609		0.9991	1664.89	0.113582	1664.77	0.227163	1665	0.000136434	0.000702176
		0.9788	3595	3	3592	6	3598	0.00166759	0.00165609		0.999	1672.88	0.116558	1672.77	0.233116	1673	0.00013934	0.000772259
		0.9787	3598	3	3595	6	3601	0.0016662	0.00165609		0.999	1680.88	0.11959	1680.76	0.23918	1681	0.000142284	0.000772259
		0.9786	3600	3	3597	6	3603	0.00166528	0.00165609		0.999	1688.88	0.122679	1688.75	0.245358	1689	0.000145268	0.000772259
		0.9785	3604	3	3601	6	3607	0.00166343	0.00165609		0.999	1696.87	0.125826	1696.75	0.251651	1697	0.000148292	0.000772259
		0.9784	3608	3	3605	6	3611	0.00166159	0.00165609		0.9989	1704.87	0.129031	1704.74	0.258061	1705	0.000151355	0.000909315
		0.9783	3609	3	3606	6	3612	0.00166113	0.00165609		0.9989	1712.87	0.132294	1712.74	0.264589	1713	0.000154459	0.000909315
		0.9782	3612	3	3609	6	3615	0.00165975	0.00165609		0.9989	1720.86	0.135618	1720.73	0.271235	1721	0.000157603	0.000909315
		0.9781	3614	3	3611	6	3617	0.00165883	0.00165609		0.9989	1728.86	0.139002	1728.72	0.278003	1729	0.000160788	0.000909315
		0.978	3617	3	3614	6	3620	0.00165746	0.00165609		0.9989	1736.86	0.142447	1736.72	0.284893	1737	0.000164015	0.000909315
		0.9778	3620	3	3617	6	3623	0.00165609	0.00165609		0.9989	1744.85	0.145954	1744.71	0.291907	1745	0.000167282	0.000909315
		0.9777	3623	4	3619	8	3627	0.00220568	0.00212936		0.9989	1752.85	0.149523	1752.7	0.299047	1753	0.000170591	0.000909315
		0.9776	3627	4	3623	8	3631	0.00220325	0.00212936		0.9989	1760.85	0.153157	1760.69	0.306313	1761	0.000173943	0.000909315
		0.9775	3629	4	3625	8	3633	0.00220204	0.00212936		0.9989	1768.84	0.156854	1768.69	0.313709	1769	0.000177337	0.000909315
		0.9774	3632	4	3628	8	3636	0.00220022	0.00212936		0.9989	1776.84	0.160617	1776.68	0.321234	1777	0.000180773	0.000909315
		0.9772	3634	4	3630	8	3638	0.00219901	0.00212936		0.9989	1784.84	0.164446	1784.67	0.328892	1785	0.000184253	0.000909315
		0.9771	3636	4	3632	8	3640	0.0021978	0.00212936		0.9989	1792.83	0.168341	1792.66	0.336683	1793	0.000187776	0.000909315
		0.977	3639	4	3635	8	3643	0.00219599	0.00212936		0.9989	1800.83	0.172304	1800.66	0.344609	1801	0.000191343	0.000909315
		0.9769	3640	4	3636	8	3644	0.00219539	0.00212936		0.9989	1808.82	0.176336	1808.65	0.352672	1809	0.000194954	0.000909315
		0.9768	3643	4	3639	8	3647	0.00219358	0.00212936		0.9988	1816.82	0.180437	1816.64	0.360874	1817	0.00019861	0.00111062
		0.9765	3646	4	3642	8	3650	0.00219178	0.00212936		0.9988	1824.82	0.184608	1824.63	0.369216	1825	0.00020231	0.00111062
		0.9763	3648	4	3644	8	3652	0.00219058	0.00212936		0.9988	1832.81	0.18885	1832.62	0.377701	1833	0.000206056	0.00111062
		0.9761	3651	4	3647	8	3655	0.00218878	0.00212936		0.9988	1840.81	0.193165	1840.61	0.386329	1841	0.000209848	0.00111062
		0.976	3653	4	3649	8	3657	0.00218759	0.00212936		0.9988	1848.8	0.197552	1848.6	0.395104	1849	0.000213685	0.00111062
		0.9759	3654	4	3650	8	3658	0.00218699	0.00212936		0.9988	1856.8	0.202013	1856.6	0.404026	1857	0.000217569	0.00111062
		0.9758	3656	4	3652	8	3660	0.00218579	0.00212936		0.9988	1864.79	0.206549	1864.59	0.413098	1865	0.0002215	0.00111062
		0.9757	3658	4	3654	8	3662	0.0021846	0.00212936		0.9988	1872.79	0.21116	1872.58	0.422321	1873	0.000225478	0.00111062
		0.9756	3659	4	3655	8	3663	0.002184	0.00212936		0.9988	1880.78	0.215849	1880.57	0.431698	1881	0.000229504	0.00111062
		0.9754	3662	4	3658	8	3666	0.00218221	0.00212936		0.9988	1888.78	0.220615	1888.56	0.44123	1889	0.000233578	0.00111062
		0.9753	3663	4	3659	8	3667	0.00218162	0.00212936		0.9987	1896.77	0.22546	1896.55	0.450919	1897	0.000237701	0.00128207
		0.9751	3666	4	3662	8	3670	0.00217984	0.00212936		0.9987	1904.77	0.230384	1904.54	0.460768	1905	0.000241873	0.00128207
		0.975	3668	4	3664	8	3672	0.00217865	0.00212936		0.9987	1912.76	0.235389	1912.53	0.470779	1913	0.000246094	0.00128207
		0.9749	3671	4	3667	8	3675	0.00217687	0.00212936		0.9987	1920.76	0.240476	1920.52	0.480953	1921	0.000250366	0.00128207
		0.9748	3673	4	3669	8	3677	0.00217569	0.00212936		0.9987	1928.75	0.245646	1928.51	0.491292	1929	0.000254688	0.00128207
		0.9746	3675	4	3671	8	3679	0.0021745	0.00212936		0.9987	1936.75	0.2509	1936.5	0.5018	1937	0.00025906	0.00128207
		0.9742	3676	4	3672	8	3680	0.00217391	0.00212936		0.9987	1944.74	0.256239	1944.49	0.512478	1945	0.000263485	0.00128207
		0.9741	3678	4	3674	8	3682	0.00217273	0.00212936		0.9986	1952.74	0.261664	1952.48	0.523328	1953	0.000267961	0.00144238
		0.974	3680	4	3676	8	3684	0.00217155	0.00212936		0.9986	1960.73	0.267176	1960.47	0.534352	1961	0.00027249	0.00144238
		0.9739	3682	4	3678	8	3686	0.00217037	0.00212936		0.9986	1968.73	0.272777	1968.45	0.545553	1969	0.000277071	0.00144238
		0.9737	3685	4	3681	8	3689	0.00216861	0.00212936		0.9986	1976.72	0.278467	1976.44	0.556934	1977	0.000281707	0.00144238
		0.9736	3687	4	3683	8	3691	0.00216743	0.00212936		0.9986	1984.72	0.284248	1984.43	0.568496	1985	0.000286396	0.00144238
		0.9734	3688	4	3684	8	3692	0.00216685	0.00212936		0.9986	1992.71	0.290121	1992.42	0.580242	1993	0.00029114	0.00144238
		0.9733	3693	4	3689	8	3697	0.00216392	0.00212936		0.9986	2000.7	0.296087	2000.41	0.592174	2001	0.000295939	0.00144238
		0.9732	3694	4	3690	8	3698	0.00216333	0.00212936		0.9985	2008.7	0.302147	2008.4	0.604295	2009	0.000300794	0.00158475
		0.9731	3695	4	3691	8	3699	0.00216275	0.00212936		0.9985	2016.69	0.308304	2016.38	0.616607	2017	0.000305705	0.00158475
		0.9729	3698	4	3694	8	3702	0.00216099	0.00212936		0.9985	2024.69	0.314557	2024.37	0.629114	2025	0.000310673	0.00158475
		0.9727	3701	4	3697	8	3705	0.00215924	0.00212936		0.9985	2032.68	0.320908	2032.36	0.641816	2033	0.000315699	0.00158475
		0.9726	3703	4	3699	8	3707	0.00215808	0.00212936		0.9985	2040.67	0.327359	2040.35	0.654718	2041	0.000320783	0.00158475
		0.9725	3704	4	3700	8	3708	0.0021575	0.00212936		0.9984	2048.67	0.333911	2048.33	0.667822	2049	0.000325926	0.00170417
		0.9724	3705	4	3701	8	3709	0.00215692	0.00212936		0.9984	2056.66	0.340565	2056.32	0.68113	2057	0.000331128	0.00170417
		0.9723	3706	4	3702	8	3710	0.00215633	0.00212936		0.9984	2064.65	0.347323	2064.31	0.694646	2065	0.00033639	0.00170417
		0.9722	3709	4	3705	8	3713	0.00215459	0.00212936		0.9984	2072.65	0.354186	2072.29	0.708372	2073	0.000341713	0.00170417
		0.9721	3710	4	3706	8	3714	0.00215401	0.00212936		0.9984	2080.64	0.361155	2080.28	0.72231	2081	0.000347098	0.00170417
		0.9718	3712	4	3708	8	3716	0.00215285	0.00212936		0.9983	2088.63	0.368233	2088.26	0.736465	2089	0.000352544	0.00184193
		0.9717	3716	4	3712	8	3720	0.00215054	0.00212936		0.9983	2096.62	0.375419	2096.25	0.750839	2097	0.000358054	0.00184193
		0.9716	3717	4	3713	8	3721	0.00214996	0.00212936		0.9983	2104.62	0.382717	2104.23	0.765434	2105	0.000363627	0.00184193
		0.9715	3720	4	3716	8	3724	0.00214823	0.00212936		0.9983	2112.61	0.390127	2112.22	0.780254	2113	0.000369264	0.00184193
		0.9714	3722	4	3718	8	3726	0.00214707	0.00212936		0.9983	2120.6	0.397651	2120.2	0.795303	2121	0.000374966	0.00184193
		0.9713	3725	4	3721	8	3729	0.00214535	0.00212936		0.9983	2128.59	0.405291	2128.19	0.810582	2129	0.000380734	0.00184193
		0.9712	3727	4	3723	8	3731	0.0021442	0.00212936		0.9982	2136.59	0.413048	2136.17	0.826096	2137	0.000386568	0.00198582
		0.971	3730	4	3726	8	3734	0.00214247	0.00212936		0.9982	2144.58	0.420924	2144.16	0.841847	2145	0.00039247	0.00198582
		0.9709	3731	4	3727	8	3735	0.0021419	0.00212936		0.9982	2152.57	0.42892	2152.14	0.85784	2153	0.000398439	0.00198582
		0.9708	3733	4	3729	8	3737	0.00214075	0.00212936		0.9982	2160.56	0.437038	2160.13	0.874077	2161	0.000404478	0.00198582
		0.9707	3734	4	3730	8	3738	0.00214018	0.00212936		0.9981	2168.55	0.445281	2168.11	0.890562	2169	0.000410586	0.00210387
		0.9705	3737	4	3733	8	3741	0.00213847	0.00212936		0.9981	2176.55	0.453649	2176.09	0.907298	2177	0.000416765	0.00210387
		0.9704	3738	4	3734	8	3742	0.00213789	0.00212936		0.9981	2184.54	0.462144	2184.08	0.924288	2185	0.000423015	0.00210387
		0.9703	3739	4	3735	8	3743	0.00213732	0.00212936		0.998	2192.53	0.470769	2192.06	0.941538	2193	0.000429338	0.00222213
		0.9701	3740	4	3736	8	3744	0.00213675	0.00212936		0.998	2200.52	0.479524	2200.04	0.959049	2201	0.000435733	0.00222213
		0.97	3742	4	3738	8	3746	0.00213561	0.00212936		0.998	2208.51	0.488413	2208.02	0.976826	2209	0.000442203	0.00222213
		0.9698	3743	4	3739	8	3747	0.00213504	0.00212936		0.998	2216.5	0.497436	2216.01	0.994873	2217	0.000448747	0.00222213
		0.9697	3744	4	3740	8	3748	0.00213447	0.00212936		0.9979	2224.49	0.506597	2223.99	1.01319	2225	0.000455368	0.00235765
		0.9696	3745	4	3741	8	3749	0.0021339	0.00212936		0.9979	2232.48	0.515895	2231.97	1.03179	2233	0.000462065	0.00235765
		0.9695	3746	4	3742	8	3750	0.00213333	0.00212936		0.9979	2240.47	0.525335	2239.95	1.05067	2241	0.00046884	0.00235765
		0.9694	3748	4	3744	8	3752	0.0021322	0.00212936		0.9979	2248.47	0.534917	2247.93	1.06983	2249	0.000475693	0.00235765
		0.9693	3749	4	3745	8	3753	0.00213163	0.00212936		0.9978	2256.46	0.544644	2255.91	1.08929	2257	0.000482627	0.00248703
		0.9692	3751	4	3747	8	3755	0.00213049	0.00212936		0.9978	2264.45	0.554518	2263.89	1.10904	2265	0.000489641	0.00248703
		0.9691	3753	4	3749	8	3757	0.00212936	0.00212936		0.9978	2272.44	0.564541	2271.87	1.12908	2273	0.000496737	0.00248703
		0.969	3753	5	3748	10	3758	0.00266099	0.00265463		0.9977	2280.43	0.574716	2279.85	1.14943	2281	0.000503915	0.00260127
		0.9687	3754	5	3749	10	3759	0.00266028	0.00265463		0.9977	2288.41	0.585043	2287.83	1.17009	2289	0.000511178	0.00260127
		0.9686	3756	5	3751	10	3761	0.00265887	0.00265463		0.9977	2296.4	0.595526	2295.81	1.19105	2297	0.000518525	0.00260127
		0.9685	3759	5	3754	10	3764	0.00265675	0.00265463		0.9976	2304.39	0.606168	2303.79	1.21234	2305	0.000525959	0.00271554
		0.9684	3761	5	3756	10	3766	0.00265534	0.00265463		0.9976	2312.38	0.616969	2311.77	1.23394	2313	0.00053348	0.00271554
		0.9682	3762	5	3757	10	3767	0.00265463	0.00265463		0.9976	2320.37	0.627933	2319.74	1.25587	2321	0.000541089	0.00271554
		0.968	3762	6	3756	12	3768	0.00318471	0.00317041		0.9975	2328.36	0.639063	2327.72	1.27813	2329	0.000548787	0.00284003
		0.9679	3764	6	3758	12	3770	0.00318302	0.00317041		0.9975	2336.35	0.650359	2335.7	1.30072	2337	0.000556576	0.00284003
		0.9677	3765	6	3759	12	3771	0.00318218	0.00317041		0.9975	2344.34	0.661826	2343.68	1.32365	2345	0.000564457	0.00284003
		0.9676	3767	6	3761	12	3773	0.00318049	0.00317041		0.9974	2352.33	0.673466	2351.65	1.34693	2353	0.000572431	0.00298685
		0.9675	3768	6	3762	12	3774	0.00317965	0.00317041		0.9974	2360.31	0.68528	2359.63	1.37056	2361	0.0005805	0.00298685
		0.9673	3769	6	3763	12	3775	0.00317881	0.00317041		0.9974	2368.3	0.697272	2367.61	1.39454	2369	0.000588664	0.00298685
		0.9672	3770	6	3764	12	3776	0.00317797	0.00317041		0.9974	2376.29	0.709445	2375.58	1.41889	2377	0.000596924	0.00298685
		0.967	3771	6	3765	12	3777	0.00317712	0.00317041		0.9973	2384.28	0.7218	2383.56	1.4436	2385	0.000605283	0.00313831
		0.9668	3772	6	3766	12	3778	0.00317628	0.00317041		0.9973	2392.27	0.734342	2391.53	1.46868	2393	0.000613742	0.00313831
		0.9667	3774	6	3768	12	3780	0.0031746	0.00317041		0.9973	2400.25	0.747073	2399.51	1.49415	2401	0.000622301	0.00313831
		0.9666	3775	6	3769	12	3781	0.00317376	0.00317041		0.9972	2408.24	0.759994	2407.48	1.51999	2409	0.000630963	0.00328828
		0.9665	3776	6	3770	12	3782	0.00317292	0.00317041		0.9972	2416.23	0.773111	2415.45	1.54622	2417	0.000639728	0.00328828
		0.9664	3778	6	3772	12	3784	0.00317125	0.00317041		0.9972	2424.21	0.786425	2423.43	1.57285	2425	0.000648598	0.00328828
		0.9663	3779	6	3773	12	3785	0.00317041	0.00317041		0.9971	2432.2	0.799939	2431.4	1.59988	2433	0.000657574	0.00343267
		0.9662	3781	7	3774	14	3788	0.00369588	0.00364868		0.9971	2440.19	0.813657	2439.37	1.62731	2441	0.000666659	0.00343267
		0.966	3782	7	3775	14	3789	0.00369491	0.00364868		0.997	2448.17	0.827582	2447.34	1.65516	2449	0.000675853	0.00359023
		0.9659	3784	7	3777	14	3791	0.00369296	0.00364868		0.997	2456.16	0.841716	2455.32	1.68343	2457	0.000685158	0.00359023
		0.9658	3785	7	3778	14	3792	0.00369198	0.00364868		0.997	2464.14	0.856064	2463.29	1.71213	2465	0.000694575	0.00359023
		0.9656	3786	7	3779	14	3793	0.00369101	0.00364868		0.997	2472.13	0.870628	2471.26	1.74126	2473	0.000704107	0.00359023
		0.9655	3787	7	3780	14	3794	0.00369004	0.00364868		0.9969	2480.11	0.885412	2479.23	1.77082	2481	0.000713754	0.00373418
		0.9654	3788	7	3781	14	3795	0.00368906	0.00364868		0.9969	2488.1	0.900419	2487.2	1.80084	2489	0.000723519	0.00373418
		0.9652	3790	7	3783	14	3797	0.00368712	0.00364868		0.9968	2496.08	0.915653	2495.17	1.83131	2497	0.000733402	0.00386591
		0.9651	3791	7	3784	14	3798	0.00368615	0.00364868		0.9968	2504.07	0.931116	2503.14	1.86223	2505	0.000743406	0.00386591
		0.965	3792	7	3785	14	3799	0.00368518	0.00364868		0.9967	2512.05	0.946814	2511.11	1.89363	2513	0.000753533	0.00402128
		0.9648	3793	7	3786	14	3800	0.00368421	0.00364868		0.9967	2520.04	0.962749	2519.07	1.9255	2521	0.000763783	0.00402128
		0.9646	3794	7	3787	14	3801	0.00368324	0.00364868		0.9967	2528.02	0.978925	2527.04	1.95785	2529	0.00077416	0.00402128
		0.9645	3796	7	3789	14	3803	0.0036813	0.00364868		0.9966	2536	0.995346	2535.01	1.99069	2537	0.000784664	0.00414791
		0.9644	3797	7	3790	14	3804	0.00368034	0.00364868		0.9966	2543.99	1.01202	2542.98	2.02403	2545	0.000795298	0.00414791
		0.9643	3798	7	3791	14	3805	0.00367937	0.00364868		0.9965	2551.97	1.02894	2550.94	2.05788	2553	0.000806063	0.00427466
		0.9642	3799	7	3792	14	3806	0.0036784	0.00364868		0.9965	2559.95	1.04612	2558.91	2.09224	2561	0.000816961	0.00427466
		0.9641	3800	7	3793	14	3807	0.00367744	0.00364868		0.9964	2567.94	1.06356	2566.87	2.12712	2569	0.000827994	0.00443882
		0.964	3802	7	3795	14	3809	0.00367551	0.00364868		0.9964	2575.92	1.08126	2574.84	2.16253	2577	0.000839165	0.00443882
		0.9639	3803	7	3796	14	3810	0.00367454	0.00364868		0.9964	2583.9	1.09924	2582.8	2.19848	2585	0.000850475	0.00443882
		0.9638	3804	7	3797	14	3811	0.00367358	0.00364868		0.9963	2591.88	1.11749	2590.77	2.23497	2593	0.000861926	0.00462704
		0.9637	3805	7	3798	14	3812	0.00367261	0.00364868		0.9963	2599.86	1.13601	2598.73	2.27202	2601	0.00087352	0.00462704
		0.9636	3807	7	3800	14	3814	0.00367069	0.00364868		0.9962	2607.85	1.15482	2606.69	2.30964	2609	0.000885259	0.00480545
		0.9634	3808	7	3801	14	3815	0.00366972	0.00364868		0.9962	2615.83	1.17392	2614.65	2.34783	2617	0.000897146	0.00480545
		0.9633	3810	7	3803	14	3817	0.0036678	0.00364868		0.9962	2623.81	1.1933	2622.61	2.3866	2625	0.000909183	0.00480545
		0.9631	3811	7	3804	14	3818	0.00366684	0.00364868		0.9961	2631.79	1.21298	2630.57	2.42597	2633	0.000921371	0.00499112
		0.963	3812	7	3805	14	3819	0.00366588	0.00364868		0.9961	2639.77	1.23297	2638.53	2.46594	2641	0.000933713	0.00499112
		0.9629	3814	7	3807	14	3821	0.00366396	0.00364868		0.996	2647.75	1.25326	2646.49	2.50652	2649	0.000946212	0.00517947
		0.9628	3816	7	3809	14	3823	0.00366205	0.00364868		0.996	2655.73	1.27386	2654.45	2.54772	2657	0.000958869	0.00517947
		0.9626	3817	7	3810	14	3824	0.00366109	0.00364868		0.9959	2663.71	1.29477	2662.41	2.58955	2665	0.000971688	0.00532439
		0.9625	3819	7	3812	14	3826	0.00365917	0.00364868		0.9959	2671.68	1.31601	2670.37	2.63202	2673	0.00098467	0.00532439
		0.9623	3820	7	3813	14	3827	0.00365822	0.00364868		0.9958	2679.66	1.33757	2678.32	2.67515	2681	0.000997818	0.00548932
		0.9622	3823	7	3816	14	3830	0.00365535	0.00364868		0.9958	2687.64	1.35947	2686.28	2.71894	2689	0.00101113	0.00548932
		0.962	3824	7	3817	14	3831	0.0036544	0.00364868		0.9957	2695.62	1.3817	2694.24	2.7634	2697	0.00102462	0.00565428
		0.9619	3825	7	3818	14	3832	0.00365344	0.00364868		0.9957	2703.6	1.40428	2702.19	2.80855	2705	0.00103828	0.00565428
		0.9616	3827	7	3820	14	3834	0.00365154	0.00364868		0.9956	2711.57	1.4272	2710.15	2.85439	2713	0.00105212	0.00580226
		0.9614	3828	7	3821	14	3835	0.00365059	0.00364868		0.9956	2719.55	1.45047	2718.1	2.90095	2721	0.00106613	0.00580226
		0.9612	3830	7	3823	14	3837	0.00364868	0.00364868		0.9955	2727.53	1.47411	2726.05	2.94822	2729	0.00108033	0.00597727
		0.9611	3831	8	3823	16	3839	0.00416775	0.00413544		0.9955	2735.5	1.49811	2734	2.99622	2737	0.00109471	0.00597727
		0.961	3833	8	3825	16	3841	0.00416558	0.00413544		0.9954	2743.48	1.52248	2741.96	3.04497	2745	0.00110928	0.00618165
		0.9609	3835	8	3827	16	3843	0.00416341	0.00413544		0.9954	2751.45	1.54723	2749.91	3.09447	2753	0.00112403	0.00618165
		0.9606	3836	8	3828	16	3844	0.00416233	0.00413544		0.9953	2759.43	1.57237	2757.86	3.14474	2761	0.00113898	0.00636279
		0.9605	3837	8	3829	16	3845	0.00416125	0.00413544		0.9953	2767.4	1.59789	2765.8	3.19579	2769	0.00115413	0.00636279
		0.9602	3839	8	3831	16	3847	0.00415909	0.00413544		0.9952	2775.38	1.62382	2773.75	3.24763	2777	0.00116947	0.00648669
		0.9601	3841	8	3833	16	3849	0.00415692	0.00413544		0.9951	2783.35	1.65014	2781.7	3.30028	2785	0.00118502	0.00664522
		0.96	3842	8	3834	16	3850	0.00415584	0.00413544		0.9951	2791.32	1.67688	2789.65	3.35375	2793	0.00120077	0.00664522
		0.9598	3843	8	3835	16	3851	0.00415476	0.00413544		0.995	2799.3	1.70403	2797.59	3.40806	2801	0.00121673	0.0068145
		0.9597	3844	8	3836	16	3852	0.00415369	0.00413544		0.9949	2807.27	1.73161	2805.54	3.46321	2809	0.0012329	0.00694786
		0.9596	3845	8	3837	16	3853	0.00415261	0.00413544		0.9948	2815.24	1.75962	2813.48	3.51923	2817	0.00124928	0.00709779
		0.9595	3846	8	3838	16	3854	0.00415153	0.00413544		0.9948	2823.21	1.78806	2821.42	3.57612	2825	0.00126588	0.00709779
		0.9594	3847	8	3839	16	3855	0.00415045	0.00413544		0.9947	2831.18	1.81695	2829.37	3.63391	2833	0.00128271	0.00730076
		0.9593	3848	8	3840	16	3856	0.00414938	0.00413544		0.9947	2839.15	1.8463	2837.31	3.6926	2841	0.00129975	0.00730076
		0.9592	3850	8	3842	16	3858	0.00414723	0.00413544		0.9946	2847.12	1.87611	2845.25	3.75221	2849	0.00131703	0.00750266
		0.959	3851	8	3843	16	3859	0.00414615	0.00413544		0.9945	2855.09	1.90638	2853.19	3.81277	2857	0.00133453	0.007688
		0.9588	3853	8	3845	16	3861	0.004144	0.00413544		0.9945	2863.06	1.93714	2861.13	3.87427	2865	0.00135228	0.007688
		0.9584	3855	8	3847	16	3863	0.00414186	0.00413544		0.9944	2871.03	1.96837	2869.06	3.93674	2873	0.00137026	0.00787826
		0.9583	3856	8	3848	16	3864	0.00414079	0.00413544		0.9943	2879	2.0001	2877	4.0002	2881	0.00138848	0.00800269
		0.9582	3857	8	3849	16	3865	0.00413972	0.00413544		0.9942	2886.97	2.03233	2884.94	4.06467	2889	0.00140695	0.00810534
		0.9581	3858	8	3850	16	3866	0.00413864	0.00413544		0.9941	2894.93	2.06508	2892.87	4.13015	2897	0.00142566	0.00825792
		0.958	3859	8	3851	16	3867	0.00413757	0.00413544		0.994	2902.9	2.09834	2900.8	4.19667	2905	0.00144464	0.00845509
		0.9577	3861	8	3853	16	3869	0.00413544	0.00413544		0.994	2910.87	2.13212	2908.74	4.26425	2913	0.00146387	0.00845509
		0.9574	3862	9	3853	18	3871	0.00464996	0.00460829		0.9939	2918.83	2.16645	2916.67	4.33289	2921	0.00148336	0.00866587
		0.9573	3863	9	3854	18	3872	0.00464876	0.00460829		0.9938	2926.8	2.20132	2924.6	4.40263	2929	0.00150312	0.00886479
		0.9572	3864	9	3855	18	3873	0.00464756	0.00460829		0.9938	2934.76	2.23674	2932.53	4.47348	2937	0.00152315	0.00886479
		0.9571	3865	9	3856	18	3874	0.00464636	0.00460829		0.9937	2942.73	2.27273	2940.45	4.54546	2945	0.00154345	0.00903283
		0.9569	3866	9	3857	18	3875	0.00464516	0.00460829		0.9936	2950.69	2.30929	2948.38	4.61859	2953	0.00156403	0.00918608
		0.9567	3867	9	3858	18	3876	0.00464396	0.00460829		0.9935	2958.65	2.34644	2956.31	4.69288	2961	0.0015849	0.00936068
		0.9566	3868	9	3859	18	3877	0.00464277	0.00460829		0.9934	2966.62	2.38418	2964.23	4.76836	2969	0.00160605	0.00951049
		0.9565	3869	9	3860	18	3878	0.00464157	0.00460829		0.9933	2974.58	2.42253	2972.15	4.84506	2977	0.0016275	0.00967249
		0.9563	3870	9	3861	18	3879	0.00464037	0.00460829		0.9932	2982.54	2.46149	2980.08	4.92298	2985	0.00164924	0.00988656
		0.9562	3871	9	3862	18	3880	0.00463918	0.00460829		0.9932	2990.5	2.50107	2988	5.00215	2993	0.00167128	0.00988656
		0.9559	3873	9	3864	18	3882	0.00463679	0.00460829		0.993	2998.46	2.5413	2995.92	5.08259	3001	0.00169363	0.0101766
		0.9557	3875	9	3866	18	3884	0.0046344	0.00460829		0.9929	3006.42	2.58217	3003.84	5.16433	3009	0.0017163	0.0103508
		0.9556	3876	9	3867	18	3885	0.0046332	0.00460829		0.9928	3014.38	2.62369	3011.75	5.24739	3017	0.00173927	0.0105811
		0.9555	3877	9	3868	18	3886	0.00463201	0.00460829		0.9928	3022.33	2.66589	3019.67	5.33179	3025	0.00176257	0.0105811
		0.9554	3878	9	3869	18	3887	0.00463082	0.00460829		0.9927	3030.29	2.70877	3027.58	5.41754	3033	0.0017862	0.0108169
		0.9553	3880	9	3871	18	3889	0.00462844	0.00460829		0.9926	3038.25	2.75235	3035.5	5.50469	3041	0.00181016	0.010992
		0.9551	3882	9	3873	18	3891	0.00462606	0.00460829		0.9925	3046.2	2.79662	3043.41	5.59325	3049	0.00183445	0.0111813
		0.955	3883	9	3874	18	3892	0.00462487	0.00460829		0.9924	3054.16	2.84162	3051.32	5.68324	3057	0.00185909	0.0114315
		0.9549	3884	9	3875	18	3893	0.00462368	0.00460829		0.9924	3062.11	2.88735	3059.23	5.77469	3065	0.00188408	0.0114315
		0.9548	3888	9	3879	18	3897	0.00461894	0.00460829		0.9922	3070.07	2.93382	3067.13	5.86763	3073	0.00190942	0.0117469
		0.9546	3889	9	3880	18	3898	0.00461775	0.00460829		0.9921	3078.02	2.98104	3075.04	5.96208	3081	0.00193511	0.0119261
		0.9545	3890	9	3881	18	3899	0.00461657	0.00460829		0.992	3085.97	3.02904	3082.94	6.05807	3089	0.00196118	0.0121451
		0.9544	3892	9	3883	18	3901	0.0046142	0.00460829		0.9919	3093.92	3.07781	3090.84	6.15563	3097	0.00198761	0.0123934
		0.9542	3893	9	3884	18	3902	0.00461302	0.00460829		0.9919	3101.87	3.12739	3098.75	6.25478	3105	0.00201442	0.0123934
		0.9541	3895	9	3886	18	3904	0.00461066	0.00460829		0.9918	3109.82	3.17777	3106.64	6.35555	3113	0.00204162	0.0126345
		0.9538	3896	9	3887	18	3905	0.00460948	0.00460829		0.9916	3117.77	3.22898	3114.54	6.45797	3121	0.0020692	0.0129593
		0.9535	3897	9	3888	18	3906	0.00460829	0.00460829		0.9915	3125.72	3.28103	3122.44	6.56207	3129	0.00209718	0.0131317
		0.9533	3897	10	3887	20	3907	0.00511902	0.00510725		0.9914	3133.67	3.33394	3130.33	6.66787	3137	0.00212556	0.0133201
		0.9532	3898	10	3888	20	3908	0.00511771	0.00510725		0.9913	3141.61	3.38771	3138.22	6.77541	3145	0.00215434	0.0135253
		0.9531	3899	10	3889	20	3909	0.0051164	0.00510725		0.9911	3149.56	3.44236	3146.12	6.88473	3153	0.00218355	0.0139031
		0.9529	3900	10	3890	20	3910	0.00511509	0.00510725		0.9911	3157.5	3.49792	3154	6.99584	3161	0.00221317	0.0139031
		0.9527	3901	10	3891	20	3911	0.00511378	0.00510725		0.991	3165.45	3.55439	3161.89	7.10878	3169	0.00224323	0.0141613
		0.9525	3903	10	3893	20	3913	0.00511117	0.00510725		0.9908	3173.39	3.6118	3169.78	7.22359	3177	0.00227372	0.0145135
		0.952	3905	10	3895	20	3915	0.00510856	0.00510725		0.9907	3181.33	3.67015	3177.66	7.3403	3185	0.00230465	0.0146781
		0.9518	3906	10	3896	20	3916	0.00510725	0.00510725		0.9905	3189.27	3.72947	3185.54	7.45894	3193	0.00233603	0.015075
		0.9517	3906	11	3895	22	3917	0.00561654	0.00560938		0.9905	3197.21	3.78977	3193.42	7.57954	3201	0.00236787	0.015075
		0.9516	3908	11	3897	22	3919	0.00561368	0.00560938		0.9903	3205.15	3.85107	3201.3	7.70214	3209	0.00240017	0.0156598
		0.9515	3909	11	3898	22	3920	0.00561224	0.00560938		0.9903	3213.09	3.91339	3209.17	7.82677	3217	0.00243294	0.0156598
		0.9512	3910	11	3899	22	3921	0.00561081	0.00560938		0.9902	3221.02	3.97674	3217.05	7.95348	3225	0.0024662	0.015953
		0.9511	3911	11	3900	22	3922	0.00560938	0.00560938		0.9901	3228.96	4.04115	3224.92	8.0823	3233	0.00249994	0.0161184
		0.9508	3911	12	3899	24	3923	0.00611777	0.00610998		0.9899	3236.89	4.10663	3232.79	8.21326	3241	0.00253417	0.01654
		0.9507	3913	12	3901	24	3925	0.00611465	0.00610998		0.9898	3244.83	4.1732	3240.65	8.3464	3249	0.00256892	0.0166947
		0.9505	3915	12	3903	24	3927	0.00611154	0.00610998		0.9896	3252.76	4.24089	3248.52	8.48177	3257	0.00260417	0.0171502
		0.9504	3916	12	3904	24	3928	0.00610998	0.00610998		0.9895	3260.69	4.3097	3256.38	8.6194	3265	0.00263994	0.0174189
		0.9502	3917	13	3904	26	3930	0.00661578	0.00660234		0.9894	3268.62	4.37967	3264.24	8.75934	3273	0.00267624	0.0176922
		0.95	3919	13	3906	26	3932	0.00661241	0.00660234		0.9893	3276.55	4.45081	3272.1	8.90161	3281	0.00271308	0.01797
		0.9498	3921	13	3908	26	3934	0.00660905	0.00660234		0.9892	3284.48	4.52314	3279.95	9.04627	3289	0.00275046	0.0182146
		0.9496	3923	13	3910	26	3936	0.00660569	0.00660234		0.989	3292.4	4.59668	3287.81	9.19336	3297	0.0027884	0.0185977
		0.9494	3925	13	3912	26	3938	0.00660234	0.00660234		0.9889	3300.33	4.67146	3295.66	9.34292	3305	0.00282691	0.0188514
		0.9493	3926	14	3912	28	3940	0.0071066	0.00710119		0.9887	3308.25	4.7475	3303.51	9.495	3313	0.00286598	0.0191886
		0.9489	3928	14	3914	28	3942	0.00710299	0.00710119		0.9885	3316.18	4.82482	3311.35	9.64964	3321	0.00290564	0.0194711
		0.9484	3929	14	3915	28	3943	0.00710119	0.00710119		0.9883	3324.1	4.90344	3319.19	9.80688	3329	0.00294589	0.0198201
		0.9482	3930	15	3915	30	3945	0.00760456	0.00756239		0.9881	3332.02	4.98339	3327.03	9.96677	3337	0.00298675	0.0201757
		0.948	3931	15	3916	30	3946	0.00760264	0.00756239		0.9878	3339.94	5.06468	3334.87	10.1294	3345	0.00302821	0.0205812
		0.9479	3932	15	3917	30	3947	0.00760071	0.00756239		0.9877	3347.85	5.14736	3342.71	10.2947	3353	0.0030703	0.0207762
		0.9476	3933	15	3918	30	3948	0.00759878	0.00756239		0.9874	3355.77	5.23143	3350.54	10.4629	3361	0.00311302	0.0211279
		0.9474	3934	15	3919	30	3949	0.00759686	0.00756239		0.9872	3363.68	5.31692	3358.37	10.6338	3369	0.00315638	0.0215536
		0.9469	3936	15	3921	30	3951	0.00759301	0.00756239		0.987	3371.6	5.40386	3366.19	10.8077	3377	0.00320039	0.0219422
		0.9468	3937	15	3922	30	3952	0.00759109	0.00756239		0.9868	3379.51	5.49228	3374.02	10.9846	3385	0.00324507	0.0221976
		0.9467	3938	15	3923	30	3953	0.00758917	0.00756239		0.9867	3387.42	5.5822	3381.84	11.1644	3393	0.00329042	0.0225034
		0.9466	3939	15	3924	30	3954	0.00758725	0.00756239		0.9864	3395.33	5.67365	3389.65	11.3473	3401	0.00333646	0.0230798
		0.9462	3941	15	3926	30	3956	0.00758342	0.00756239		0.9863	3403.23	5.76665	3397.47	11.5333	3409	0.00338319	0.0233245
		0.946	3942	15	3927	30	3957	0.0075815	0.00756239		0.986	3411.14	5.86124	3405.28	11.7225	3417	0.00343064	0.0238474
		0.9459	3943	15	3928	30	3958	0.00757959	0.00756239		0.9858	3419.04	5.95744	3413.09	11.9149	3425	0.0034788	0.024254
		0.9458	3944	15	3929	30	3959	0.00757767	0.00756239		0.9855	3426.94	6.05528	3420.89	12.1106	3433	0.00352769	0.0245637
		0.9457	3945	15	3930	30	3960	0.00757576	0.00756239		0.9851	3434.85	6.1548	3428.69	12.3096	3441	0.00357733	0.0250626
		0.9454	3946	15	3931	30	3961	0.00757384	0.00756239		0.9849	3442.74	6.25601	3436.49	12.512	3449	0.00362772	0.025491
		0.9453	3947	15	3932	30	3962	0.00757193	0.00756239		0.9846	3450.64	6.35895	3444.28	12.7179	3457	0.00367888	0.0260097
		0.9451	3948	15	3933	30	3963	0.00757002	0.00756239		0.9844	3458.54	6.46366	3452.07	12.9273	3465	0.00373083	0.0263709
		0.9447	3949	15	3934	30	3964	0.00756811	0.00756239		0.984	3466.43	6.57015	3459.86	13.1403	3473	0.00378356	0.0267943
		0.9446	3951	15	3936	30	3966	0.0075643	0.00756239		0.9837	3474.32	6.67848	3467.64	13.357	3481	0.0038371	0.0273407
		0.9445	3952	15	3937	30	3967	0.00756239	0.00756239		0.9835	3482.21	6.78866	3475.42	13.5773	3489	0.00389146	0.0277212
		0.9443	3952	16	3936	32	3968	0.00806452	0.00805842		0.9832	3490.1	6.90073	3483.2	13.8015	3497	0.00394666	0.0281373
		0.9442	3953	16	3937	32	3969	0.00806248	0.00805842		0.9828	3497.99	7.01473	3490.97	14.0295	3505	0.0040027	0.0287429
		0.9441	3955	16	3939	32	3971	0.00805842	0.00805842		0.9825	3505.87	7.13068	3498.74	14.2614	3513	0.0040596	0.0292371
		0.944	3955	17	3938	34	3972	0.00855992	0.00852985		0.9821	3513.75	7.24864	3506.5	14.4973	3521	0.00411737	0.0297719
		0.9439	3956	17	3939	34	3973	0.00855776	0.00852985		0.9817	3521.63	7.36862	3514.26	14.7372	3529	0.00417604	0.0302522
		0.9435	3957	17	3940	34	3974	0.00855561	0.00852985		0.9814	3529.51	7.49067	3522.02	14.9813	3537	0.0042356	0.0307406
		0.9431	3958	17	3941	34	3975	0.00855346	0.00852985		0.9811	3537.39	7.61482	3529.77	15.2296	3545	0.00429609	0.0313039
		0.9429	3959	17	3942	34	3976	0.00855131	0.00852985		0.9808	3545.26	7.74111	3537.52	15.4822	3553	0.00435751	0.0319121
		0.9425	3960	17	3943	34	3977	0.00854916	0.00852985		0.9805	3553.13	7.86958	3545.26	15.7392	3561	0.00441987	0.0323589
		0.9424	3961	17	3944	34	3978	0.00854701	0.00852985		0.9801	3561	8.00027	3553	16.0005	3569	0.0044832	0.0328121
		0.9423	3962	17	3945	34	3979	0.00854486	0.00852985		0.9798	3568.87	8.13322	3560.73	16.2664	3577	0.00454751	0.0335223
		0.9422	3963	17	3946	34	3980	0.00854271	0.00852985		0.9793	3576.73	8.26846	3568.46	16.5369	3585	0.00461281	0.0341017
		0.9421	3964	17	3947	34	3981	0.00854057	0.00852985		0.979	3584.59	8.40605	3576.19	16.8121	3593	0.00467912	0.0346172
		0.9417	3965	17	3948	34	3982	0.00853842	0.00852985		0.9787	3592.45	8.54601	3583.91	17.092	3601	0.00474646	0.0351785
		0.9416	3967	17	3950	34	3984	0.00853414	0.00852985		0.9784	3600.31	8.68839	3591.62	17.3768	3609	0.00481485	0.0359027
		0.9412	3968	17	3951	34	3985	0.00853199	0.00852985		0.9781	3608.17	8.83324	3599.33	17.6665	3617	0.00488429	0.0364462
		0.9411	3969	17	3952	34	3986	0.00852985	0.00852985		0.9777	3616.02	8.9806	3607.04	17.9612	3625	0.00495482	0.0371573
		0.941	3969	18	3951	36	3987	0.00902935	0.00902708		0.9775	3623.87	9.13052	3614.74	18.261	3633	0.00502643	0.0377202
		0.9403	3970	18	3952	36	3988	0.00902708	0.00902708		0.977	3631.72	9.28303	3622.43	18.5661	3641	0.00509917	0.0384981
		0.9402	3970	19	3951	38	3989	0.0095262	0.00952381		0.9765	3639.56	9.43819	3630.12	18.8764	3649	0.00517303	0.0390817
		0.94	3971	19	3952	38	3990	0.00952381	0.00952381		0.976	3647.4	9.59604	3637.81	19.1921	3657	0.00524804	0.039717
		0.9398	3972	20	3952	40	3992	0.01002	0.00996264		0.9754	3655.24	9.75662	3645.49	19.5132	3665	0.00532421	0.0404496
		0.9395	3973	20	3953	40	3993	0.0100175	0.00996264		0.9749	3663.08	9.92	3653.16	19.84	3673	0.00540158	0.0412404
		0.9394	3974	20	3954	40	3994	0.010015	0.00996264		0.9741	3670.91	10.0862	3660.83	20.1724	3681	0.00548015	0.0419113
		0.939	3976	20	3956	40	3996	0.01001	0.00996264		0.9737	3678.74	10.2553	3668.49	20.5106	3689	0.00555994	0.0425017
		0.9388	3977	20	3957	40	3997	0.0100075	0.00996264		0.9733	3686.57	10.4273	3676.15	20.8547	3697	0.00564097	0.0431469
		0.9386	3978	20	3958	40	3998	0.010005	0.00996264		0.9727	3694.4	10.6024	3683.8	21.2047	3705	0.00572327	0.043991
		0.9384	3979	20	3959	40	3999	0.0100025	0.00996264		0.9722	3702.22	10.7804	3691.44	21.5608	3713	0.00580685	0.0447553
		0.9383	3980	20	3960	40	4000	0.01	0.00996264		0.9716	3710.04	10.9616	3699.08	21.9232	3721	0.00589174	0.0456311
		0.9382	3981	20	3961	40	4001	0.0099975	0.00996264		0.9713	3717.85	11.1459	3706.71	22.2918	3729	0.00597795	0.0463241
		0.9379	3982	20	3962	40	4002	0.009995	0.00996264		0.9708	3725.67	11.3334	3714.33	22.6668	3737	0.0060655	0.0471799
		0.9378	3983	20	3963	40	4003	0.00999251	0.00996264		0.97	3733.48	11.5242	3721.95	23.0483	3745	0.00615442	0.0481032
		0.9372	3984	20	3964	40	4004	0.00999001	0.00996264		0.9693	3741.28	11.7182	3729.56	23.4365	3753	0.00624473	0.0488865
		0.9371	3986	20	3966	40	4006	0.00998502	0.00996264		0.9686	3749.08	11.9157	3737.17	23.8314	3761	0.00633645	0.0496824
		0.937	3987	20	3967	40	4007	0.00998253	0.00996264		0.9679	3756.88	12.1166	3744.77	24.2331	3769	0.00642959	0.0506546
		0.9368	3988	20	3968	40	4008	0.00998004	0.00996264		0.967	3764.68	12.3209	3752.36	24.6419	3777	0.0065242	0.0514792
		0.9366	3990	20	3970	40	4010	0.00997506	0.00996264		0.9663	3772.47	12.5289	3759.94	25.0577	3785	0.00662027	0.0523734
		0.9364	3991	20	3971	40	4011	0.00997258	0.00996264		0.9656	3780.26	12.7404	3767.52	25.4808	3793	0.00671785	0.053283
		0.9363	3993	20	3973	40	4013	0.00996761	0.00996264		0.9646	3788.04	12.9556	3775.09	25.9112	3801	0.00681695	0.0542082
		0.9362	3995	20	3975	40	4015	0.00996264	0.00996264		0.964	3795.83	13.1746	3782.65	26.3491	3809	0.00691759	0.05509
		0.936	3995	21	3974	42	4016	0.0104582	0.0104582		0.9633	3803.6	13.3973	3790.21	26.7946	3817	0.00701981	0.0560461
		0.9357	3995	22	3973	44	4017	0.0109534	0.0109534		0.9625	3811.38	13.6239	3797.75	27.2478	3825	0.00712361	0.0571412
		0.9356	3995	23	3972	46	4018	0.0114485	0.0114371		0.9616	3819.15	13.8545	3805.29	27.7089	3833	0.00722904	0.0581323
		0.9355	3997	23	3974	46	4020	0.0114428	0.0114371		0.961	3826.91	14.089	3812.82	28.178	3841	0.00733611	0.0590132
		0.935	3998	23	3975	46	4021	0.0114399	0.0114371		0.9601	3834.67	14.3276	3820.34	28.6552	3849	0.00744484	0.0600359
		0.9348	3999	23	3976	46	4022	0.0114371	0.0114371		0.9592	3842.43	14.5703	3827.86	29.1407	3857	0.00755527	0.0612072
		0.9346	4000	24	3976	48	4024	0.0119284	0.0118197		0.9582	3850.18	14.8173	3835.37	29.6346	3865	0.00766741	0.0622001
		0.9344	4001	24	3977	48	4025	0.0119255	0.0118197		0.9572	3857.93	15.0685	3842.86	30.137	3873	0.0077813	0.0632765
		0.9342	4002	24	3978	48	4026	0.0119225	0.0118197		0.9559	3865.68	15.3241	3850.35	30.6481	3881	0.00789696	0.0644399
		0.9341	4003	24	3979	48	4027	0.0119195	0.0118197		0.9553	3873.42	15.584	3857.83	31.1681	3889	0.00801442	0.0654135
		0.9337	4006	24	3982	48	4030	0.0119107	0.0118197		0.9548	3881.15	15.8485	3865.3	31.697	3897	0.0081337	0.0664012
		0.9335	4007	24	3983	48	4031	0.0119077	0.0118197		0.9538	3888.88	16.1176	3872.76	32.2351	3905	0.00825483	0.0677646
		0.9334	4008	24	3984	48	4032	0.0119048	0.0118197		0.9525	3896.61	16.3912	3880.22	32.7825	3913	0.00837783	0.06886
		0.9325	4009	24	3985	48	4033	0.0119018	0.0118197		0.9512	3904.33	16.6696	3887.66	33.3393	3921	0.00850275	0.0701218
		0.9324	4010	24	3986	48	4034	0.0118989	0.0118197		0.9502	3912.05	16.9528	3895.09	33.9057	3929	0.00862959	0.0714056
		0.9322	4011	24	3987	48	4035	0.0118959	0.0118197		0.9494	3919.76	17.2409	3902.52	34.4818	3937	0.0087584	0.0726343
		0.9319	4014	24	3990	48	4038	0.0118871	0.0118197		0.9482	3927.47	17.5339	3909.93	35.0679	3945	0.00888919	0.0737258
		0.9317	4015	24	3991	48	4039	0.0118841	0.0118197		0.9467	3935.17	17.832	3917.34	35.664	3953	0.00902201	0.0750721
		0.9316	4016	24	3992	48	4040	0.0118812	0.0118197		0.9454	3942.86	18.1352	3924.73	36.2704	3961	0.00915687	0.0763604
		0.9315	4017	24	3993	48	4041	0.0118782	0.0118197		0.9442	3950.56	18.4436	3932.11	36.8871	3969	0.00929381	0.0776694
		0.9312	4018	24	3994	48	4042	0.0118753	0.0118197		0.9425	3958.24	18.7572	3939.49	37.5144	3977	0.00943285	0.0789994
		0.9311	4021	24	3997	48	4045	0.0118665	0.0118197		0.9412	3965.92	19.0763	3946.85	38.1525	3985	0.00957403	0.0803507
		0.9309	4023	24	3999	48	4047	0.0118606	0.0118197		0.9395	3973.6	19.4007	3954.2	38.8015	3993	0.00971737	0.0817235
		0.9308	4025	24	4001	48	4049	0.0118548	0.0118197		0.9382	3981.27	19.7308	3961.54	39.4615	4001	0.00986291	0.0831181
		0.9303	4026	24	4002	48	4050	0.0118519	0.0118197		0.9366	3988.93	20.0664	3968.87	40.1328	4009	0.0100107	0.084624
		0.9297	4027	24	4003	48	4051	0.0118489	0.0118197		0.9357	3996.59	20.4078	3976.18	40.8156	4017	0.0101607	0.0859736
		0.9296	4028	24	4004	48	4052	0.011846	0.0118197		0.9344	4004.25	20.755	3983.49	41.5099	4025	0.010313	0.087435
		0.9294	4029	24	4005	48	4053	0.0118431	0.0118197		0.9325	4011.89	21.108	3990.78	42.2161	4033	0.0104677	0.0889191
		0.929	4032	24	4008	48	4056	0.0118343	0.0118197		0.9315	4019.53	21.4671	3998.07	42.9342	4041	0.0106246	0.0904262
		0.9286	4033	24	4009	48	4057	0.0118314	0.0118197		0.9308	4027.17	21.8322	4005.34	43.6645	4049	0.010784	0.0918602
		0.9284	4034	24	4010	48	4058	0.0118285	0.0118197		0.9286	4034.8	22.2035	4012.59	44.4071	4057	0.0109458	0.0935104
		0.9281	4036	24	4012	48	4060	0.0118227	0.0118197		0.9273	4042.42	22.5811	4019.84	45.1623	4065	0.01111	0.0949886
		0.928	4037	24	4013	48	4061	0.0118197	0.0118197		0.9261	4050.03	22.9651	4027.07	45.9301	4073	0.0112767	0.0967902
		0.9275	4038	25	4013	50	4063	0.0123062	0.012273		0.9249	4057.64	23.3555	4034.29	46.711	4081	0.011446	0.0983149
		0.9273	4040	25	4015	50	4065	0.0123001	0.012273		0.923	4065.25	23.7524	4041.5	47.5049	4089	0.0116177	0.0999649
		0.9272	4042	25	4017	50	4067	0.0122941	0.012273		0.9218	4072.84	24.1561	4048.69	48.3121	4097	0.0117921	0.101639
		0.927	4043	25	4018	50	4068	0.0122911	0.012273		0.9203	4080.43	24.5664	4055.87	49.1329	4105	0.011969	0.103339
		0.9269	4045	25	4020	50	4070	0.012285	0.012273		0.919	4088.02	24.9837	4063.03	49.9673	4113	0.0121486	0.104846
		0.9266	4046	25	4021	50	4071	0.012282	0.012273		0.9166	4095.59	25.4078	4070.18	50.8157	4121	0.0123309	0.106703
		0.9264	4047	25	4022	50	4072	0.012279	0.012273		0.9158	4103.16	25.8391	4077.32	51.6782	4129	0.0125159	0.108476
		0.9261	4049	25	4024	50	4074	0.012273	0.012273		0.9141	4110.72	26.2775	4084.45	52.555	4137	0.0127036	0.110389
		0.926	4049	26	4023	52	4075	0.0127607	0.0127015		0.9123	4118.28	26.7231	4091.55	53.4463	4145	0.0128942	0.112331
		0.9259	4051	26	4025	52	4077	0.0127545	0.0127015		0.9112	4125.82	27.1762	4098.65	54.3523	4153	0.0130875	0.114185
		0.9257	4052	26	4026	52	4078	0.0127513	0.0127015		0.9104	4133.36	27.6367	4105.73	55.2733	4161	0.0132837	0.115711
		0.9256	4054	26	4028	52	4080	0.0127451	0.0127015		0.9083	4140.9	28.1047	4112.79	56.2094	4169	0.0134827	0.117852
		0.9249	4055	26	4029	52	4081	0.012742	0.0127015		0.9066	4148.42	28.5805	4119.84	57.1609	4177	0.0136847	0.119906
		0.9246	4057	26	4031	52	4083	0.0127357	0.0127015		0.9056	4155.94	29.064	4126.87	58.128	4185	0.0138896	0.121743
		0.9245	4058	26	4032	52	4084	0.0127326	0.0127015		0.9024	4163.44	29.5554	4133.89	59.1109	4193	0.0140975	0.123728
		0.9241	4059	26	4033	52	4085	0.0127295	0.0127015		0.9006	4170.95	30.0549	4140.89	60.1097	4201	0.0143084	0.125741
		0.924	4060	26	4034	52	4086	0.0127264	0.0127015		0.8987	4178.44	30.5624	4147.88	61.1248	4209	0.0145224	0.12778
		0.9237	4062	26	4036	52	4088	0.0127202	0.0127015		0.8958	4185.92	31.0782	4154.84	62.1563	4217	0.0147395	0.129847
		0.923	4063	26	4037	52	4089	0.012717	0.0127015		0.8938	4193.4	31.6023	4161.8	63.2045	4225	0.0149596	0.132073
		0.9228	4064	26	4038	52	4090	0.0127139	0.0127015		0.892	4200.87	32.1348	4168.73	64.2696	4233	0.015183	0.134064
		0.9227	4065	26	4039	52	4091	0.0127108	0.0127015		0.8896	4208.32	32.6759	4175.65	65.3517	4241	0.0154095	0.136213
		0.9225	4066	26	4040	52	4092	0.0127077	0.0127015		0.8872	4215.77	33.2256	4182.55	66.4512	4249	0.0156393	0.138391
		0.9224	4067	26	4041	52	4093	0.0127046	0.0127015		0.8846	4223.22	33.7841	4189.43	67.5683	4257	0.0158723	0.140596
		0.9222	4068	26	4042	52	4094	0.0127015	0.0127015		0.8822	4230.65	34.3515	4196.3	68.7031	4265	0.0161086	0.142829
		0.922	4068	27	4041	54	4095	0.0131868	0.0131868		0.8796	4238.07	34.9279	4203.14	69.8559	4273	0.0163482	0.14509
		0.9219	4068	28	4040	56	4096	0.0136719	0.0136253		0.8776	4245.49	35.5134	4209.97	71.0269	4281	0.0165912	0.147379
		0.9218	4069	28	4041	56	4097	0.0136685	0.0136253		0.8757	4252.89	36.1082	4216.78	72.2163	4289	0.0168376	0.149697
		0.9216	4070	28	4042	56	4098	0.0136652	0.0136253		0.8741	4260.29	36.7122	4223.58	73.4244	4297	0.0170874	0.15219
		0.9215	4071	28	4043	56	4099	0.0136619	0.0136253		0.8726	4267.67	37.3257	4230.35	74.6514	4305	0.0173406	0.154565
		0.9212	4072	28	4044	56	4100	0.0136585	0.0136253		0.8701	4275.05	37.9488	4237.1	75.8975	4313	0.0175974	0.156969
		0.9209	4074	28	4046	56	4102	0.0136519	0.0136253		0.8672	4282.42	38.5815	4243.84	77.163	4321	0.0178577	0.159248
		0.9206	4075	28	4047	56	4103	0.0136485	0.0136253		0.8644	4289.78	39.224	4250.55	78.448	4329	0.0181215	0.161706
		0.9205	4076	28	4048	56	4104	0.0136452	0.0136253		0.8628	4297.12	39.8764	4257.25	79.7528	4337	0.0183889	0.164193
		0.9203	4077	28	4049	56	4105	0.0136419	0.0136253		0.8596	4304.46	40.5388	4263.92	81.0777	4345	0.01866	0.166707
		0.9198	4079	28	4051	56	4107	0.0136353	0.0136253		0.8571	4311.79	41.2114	4270.58	82.4228	4353	0.0189347	0.16925
		0.9194	4080	28	4052	56	4108	0.0136319	0.0136253		0.8556	4319.11	41.8942	4277.21	83.7883	4361	0.0192131	0.171659
		0.9192	4082	28	4054	56	4110	0.0136253	0.0136253		0.8522	4326.41	42.5873	4283.83	85.1745	4369	0.0194952	0.174746
		0.919	4084	29	4055	58	4113	0.0141016	0.0139894		0.8487	4333.71	43.2909	4290.42	86.5817	4377	0.0197811	0.177045
		0.9184	4085	29	4056	58	4114	0.0140982	0.0139894		0.8449	4341	44.005	4296.99	88.01	4385	0.0200707	0.1797
		0.9182	4086	29	4057	58	4115	0.0140948	0.0139894		0.8419	4348.27	44.7298	4303.54	89.4596	4393	0.0203641	0.182213
		0.9176	4089	29	4060	58	4118	0.0140845	0.0139894		0.8382	4355.53	45.4654	4310.07	90.9309	4401	0.0206614	0.185091
		0.9167	4090	29	4061	58	4119	0.0140811	0.0139894		0.8355	4362.79	46.2119	4316.58	92.4239	4409	0.0209626	0.187656
		0.9166	4092	29	4063	58	4121	0.0140743	0.0139894		0.8342	4370.03	46.9695	4323.06	93.9389	4417	0.0212676	0.190591
		0.9165	4094	29	4065	58	4123	0.0140674	0.0139894		0.832	4377.26	47.7381	4329.52	95.4762	4425	0.0215765	0.193382
		0.9164	4095	29	4066	58	4124	0.014064	0.0139894		0.8302	4384.48	48.518	4335.96	97.0359	4433	0.0218894	0.1962
		0.9163	4096	29	4067	58	4125	0.0140606	0.0139894		0.8266	4391.69	49.3091	4342.38	98.6183	4441	0.0222063	0.199044
		0.9161	4097	29	4068	58	4126	0.0140572	0.0139894		0.8236	4398.89	50.1118	4348.78	100.224	4449	0.0225272	0.201915
		0.916	4098	29	4069	58	4127	0.0140538	0.0139894		0.8226	4406.07	50.9259	4355.15	101.852	4457	0.0228521	0.204266
		0.9158	4100	29	4071	58	4129	0.014047	0.0139894		0.8201	4413.25	51.7518	4361.5	103.504	4465	0.0231811	0.207734
		0.9156	4101	29	4072	58	4130	0.0140436	0.0139894		0.8172	4420.41	52.5893	4367.82	105.179	4473	0.0235141	0.210683
		0.9151	4102	29	4073	58	4131	0.0140402	0.0139894		0.8158	4427.56	53.4387	4374.12	106.877	4481	0.0238513	0.213656
		0.915	4103	29	4074	58	4132	0.0140368	0.0139894		0.812	4434.7	54.3001	4380.4	108.6	4489	0.0241925	0.216655
		0.9149	4105	29	4076	58	4134	0.01403	0.0139894		0.809	4441.83	55.1735	4386.65	110.347	4497	0.0245379	0.219868
		0.9145	4107	29	4078	58	4136	0.0140232	0.0139894		0.8069	4448.94	56.0591	4392.88	112.118	4505	0.0248875	0.222726
		0.9141	4108	29	4079	58	4137	0.0140198	0.0139894		0.8042	4456.04	56.9569	4399.09	113.914	4513	0.0252413	0.225798
		0.9138	4109	29	4080	58	4138	0.0140164	0.0139894		0.802	4463.13	57.867	4405.27	115.734	4521	0.0255992	0.228893
		0.9134	4112	29	4083	58	4141	0.0140063	0.0139894		0.8	4470.21	58.7896	4411.42	117.579	4529	0.0259614	0.232012
		0.9133	4113	29	4084	58	4142	0.0140029	0.0139894		0.7976	4477.28	59.7247	4417.55	119.449	4537	0.0263278	0.235154
		0.9131	4114	29	4085	58	4143	0.0139995	0.0139894		0.7946	4484.33	60.6725	4423.66	121.345	4545	0.0266985	0.238318
		0.9127	4115	29	4086	58	4144	0.0139961	0.0139894		0.7923	4491.37	61.6329	4429.73	123.266	4553	0.0270735	0.241703
		0.9123	4117	29	4088	58	4146	0.0139894	0.0139894		0.79	4498.39	62.6061	4435.79	125.212	4561	0.0274528	0.244912
		0.9121	4117	30	4087	60	4147	0.0144683	0.014437		0.7878	4505.41	63.5922	4441.82	127.184	4569	0.0278364	0.248142
		0.9119	4118	30	4088	60	4148	0.0144648	0.014437		0.7863	4512.41	64.5913	4447.82	129.183	4577	0.0282243	0.250986
		0.9118	4119	30	4089	60	4149	0.0144613	0.014437		0.7824	4519.4	65.6034	4453.79	131.207	4585	0.0286165	0.254459
		0.9116	4121	30	4091	60	4151	0.0144543	0.014437		0.779	4526.37	66.6286	4459.74	133.257	4593	0.0290131	0.257542
		0.9114	4122	30	4092	60	4152	0.0144509	0.014437		0.7767	4533.33	67.667	4465.67	135.334	4601	0.0294141	0.261056
		0.9112	4124	30	4094	60	4154	0.0144439	0.014437		0.7729	4540.28	68.7187	4471.56	137.437	4609	0.0298194	0.264591
		0.9109	4126	30	4096	60	4156	0.014437	0.014437		0.7703	4547.22	69.7838	4477.43	139.568	4617	0.0302291	0.267728
		0.9106	4126	31	4095	62	4157	0.0149146	0.0149146		0.7661	4554.14	70.8623	4483.28	141.725	4625	0.0306431	0.27109
		0.9105	4126	32	4094	64	4158	0.015392	0.0153661		0.7633	4561.05	71.9542	4489.09	143.908	4633	0.0310616	0.274469
		0.9104	4129	32	4097	64	4161	0.0153809	0.0153661		0.7593	4567.94	73.0597	4494.88	146.119	4641	0.0314845	0.277864
		0.91	4130	32	4098	64	4162	0.0153772	0.0153661		0.7553	4574.82	74.1789	4500.64	148.358	4649	0.0319117	0.281275
		0.9099	4131	32	4099	64	4163	0.0153735	0.0153661		0.7526	4581.69	75.3117	4506.38	150.623	4657	0.0323434	0.284702
		0.9097	4132	32	4100	64	4164	0.0153698	0.0153661		0.7502	4588.54	76.4582	4512.08	152.916	4665	0.0327795	0.288142
		0.9093	4133	32	4101	64	4165	0.0153661	0.0153661		0.7456	4595.38	77.6185	4517.76	155.237	4673	0.03322	0.291597
		0.909	4133	33	4100	66	4166	0.0158425	0.0158122		0.7433	4602.21	78.7927	4523.41	157.585	4681	0.0336649	0.295064
		0.9089	4134	33	4101	66	4167	0.0158387	0.0158122		0.7391	4609.02	79.9808	4529.04	159.962	4689	0.0341142	0.298544
		0.9086	4135	33	4102	66	4168	0.0158349	0.0158122		0.7353	4615.82	81.1828	4534.63	162.366	4697	0.034568	0.302036
		0.9083	4136	33	4103	66	4169	0.0158311	0.0158122		0.7325	4622.6	82.3989	4540.2	164.798	4705	0.0350261	0.305539
		0.9082	4137	33	4104	66	4170	0.0158273	0.0158122		0.728	4629.37	83.6289	4545.74	167.258	4713	0.0354886	0.309053
		0.9081	4138	33	4105	66	4171	0.0158235	0.0158122		0.7246	4636.13	84.8731	4551.25	169.746	4721	0.0359555	0.312576
		0.908	4139	33	4106	66	4172	0.0158198	0.0158122		0.7225	4642.87	86.1313	4556.74	172.263	4729	0.0364269	0.316109
		0.9075	4140	33	4107	66	4173	0.015816	0.0158122		0.7198	4649.6	87.4037	4562.19	174.807	4737	0.0369026	0.31965
		0.9073	4141	33	4108	66	4174	0.0158122	0.0158122		0.7174	4656.31	88.6903	4567.62	177.381	4745	0.0373826	0.323198
		0.9067	4142	34	4108	68	4176	0.0162835	0.0162641		0.7142	4663.01	89.9911	4573.02	179.982	4753	0.0378671	0.326754
		0.9066	4144	34	4110	68	4178	0.0162757	0.0162641		0.7114	4669.69	91.3061	4578.39	182.612	4761	0.0383559	0.330315
		0.9062	4146	34	4112	68	4180	0.0162679	0.0162641		0.708	4676.36	92.6354	4583.73	185.271	4769	0.038849	0.333882
		0.9061	4147	34	4113	68	4181	0.0162641	0.0162641		0.7027	4683.02	93.979	4589.04	187.958	4777	0.0393464	0.337678
		0.906	4147	35	4112	70	4182	0.0167384	0.0166865		0.7012	4689.66	95.3368	4594.33	190.674	4785	0.0398482	0.34103
		0.9057	4149	35	4114	70	4184	0.0167304	0.0166865		0.6986	4696.29	96.709	4599.58	193.418	4793	0.0403543	0.344162
		0.9056	4150	35	4115	70	4185	0.0167264	0.0166865		0.6959	4702.9	98.0955	4604.81	196.191	4801	0.0408646	0.348191
		0.905	4152	35	4117	70	4187	0.0167184	0.0166865		0.6918	4709.5	99.4963	4610.01	198.993	4809	0.0413792	0.351551
		0.9048	4153	35	4118	70	4188	0.0167144	0.0166865		0.6874	4716.09	100.911	4615.18	201.823	4817	0.0418981	0.355359
		0.9044	4154	35	4119	70	4189	0.0167104	0.0166865		0.6836	4722.66	102.341	4620.32	204.682	4825	0.0424211	0.35872
		0.9041	4155	35	4120	70	4190	0.0167064	0.0166865		0.6803	4729.22	103.785	4625.43	207.57	4833	0.0429484	0.362529
		0.9039	4156	35	4121	70	4191	0.0167025	0.0166865		0.6765	4735.76	105.243	4630.51	210.486	4841	0.0434799	0.366112
		0.9031	4157	35	4122	70	4192	0.0166985	0.0166865		0.6745	4742.28	106.716	4635.57	213.431	4849	0.0440155	0.36947
		0.9024	4158	35	4123	70	4193	0.0166945	0.0166865		0.6711	4748.8	108.202	4640.6	216.405	4857	0.0445552	0.373273
		0.9016	4159	35	4124	70	4194	0.0166905	0.0166865		0.6685	4755.3	109.703	4645.59	219.407	4865	0.0450991	0.376848
		0.9011	4160	35	4125	70	4195	0.0166865	0.0166865		0.6656	4761.78	111.219	4650.56	222.438	4873	0.045647	0.38042
		0.9009	4162	36	4126	72	4198	0.017151	0.0171184		0.662	4768.25	112.749	4655.5	225.497	4881	0.046199	0.383986
		0.9007	4164	36	4128	72	4200	0.0171429	0.0171184		0.66	4774.71	114.293	4660.41	228.585	4889	0.046755	0.387548
		0.9006	4165	36	4129	72	4201	0.0171388	0.0171184		0.6566	4781.15	115.851	4665.3	231.702	4897	0.047315	0.391103
		0.9005	4166	36	4130	72	4202	0.0171347	0.0171184		0.6523	4787.58	117.423	4670.15	234.846	4905	0.047879	0.394651
		0.9001	4167	36	4131	72	4203	0.0171306	0.0171184		0.6497	4793.99	119.01	4674.98	238.019	4913	0.0484469	0.398191
		0.8999	4168	36	4132	72	4204	0.0171265	0.0171184		0.6466	4800.39	120.61	4679.78	241.221	4921	0.0490187	0.401723
		0.8995	4169	36	4133	72	4205	0.0171225	0.0171184		0.6432	4806.77	122.225	4684.55	244.451	4929	0.0495943	0.405246
		0.8994	4170	36	4134	72	4206	0.0171184	0.0171184		0.6412	4813.15	123.854	4689.29	247.708	4937	0.0501739	0.40876
		0.8993	4170	37	4133	74	4207	0.0175897	0.0175439		0.6373	4819.5	125.497	4694.01	250.994	4945	0.0507572	0.412263
		0.8988	4171	37	4134	74	4208	0.0175856	0.0175439		0.6339	4825.85	127.154	4698.69	254.308	4953	0.0513442	0.415755
		0.8987	4172	37	4135	74	4209	0.0175814	0.0175439		0.6308	4832.18	128.825	4703.35	257.65	4961	0.051935	0.419236
		0.8985	4174	37	4137	74	4211	0.017573	0.0175439		0.6274	4838.49	130.51	4707.98	261.019	4969	0.0525295	0.422704
		0.8973	4175	37	4138	74	4212	0.0175689	0.0175439		0.6236	4844.79	132.208	4712.58	264.416	4977	0.0531277	0.42616
		0.8968	4176	37	4139	74	4213	0.0175647	0.0175439		0.6198	4851.08	133.921	4717.16	267.841	4985	0.0537294	0.429602
		0.8965	4177	37	4140	74	4214	0.0175605	0.0175439		0.6159	4857.35	135.647	4721.71	271.293	4993	0.0543348	0.433244
		0.8961	4179	37	4142	74	4216	0.0175522	0.0175439		0.614	4863.61	137.387	4726.23	274.773	5001	0.0549436	0.436443
		0.8958	4180	37	4143	74	4217	0.017548	0.0175439		0.6083	4869.86	139.14	4730.72	278.28	5009	0.055556	0.439842
		0.8956	4181	37	4144	74	4218	0.0175439	0.0175439		0.6055	4876.09	140.907	4735.19	281.814	5017	0.0561718	0.443224
		0.8954	4182	38	4144	76	4220	0.0180095	0.0179924		0.6032	4882.31	142.687	4739.63	285.375	5025	0.056791	0.44638
		0.8951	4183	38	4145	76	4221	0.0180052	0.0179924		0.5996	4888.52	144.481	4744.04	288.963	5033	0.0574136	0.450149
		0.8949	4184	38	4146	76	4222	0.0180009	0.0179924		0.597	4894.71	146.289	4748.42	292.577	5041	0.0580395	0.453272
		0.8946	4185	38	4147	76	4223	0.0179967	0.0179924		0.5945	4900.89	148.109	4752.78	296.218	5049	0.0586687	0.456793
		0.8939	4186	38	4148	76	4224	0.0179924	0.0179924		0.5924	4907.06	149.943	4757.11	299.886	5057	0.0593011	0.459677
		0.8938	4187	39	4148	78	4226	0.0184572	0.0184441		0.5896	4913.21	151.79	4761.42	303.58	5065	0.0599367	0.463159
		0.8935	4188	39	4149	78	4227	0.0184528	0.0184441		0.5862	4919.35	153.65	4765.7	307.3	5073	0.0605755	0.466417
		0.8929	4190	39	4151	78	4229	0.0184441	0.0184441		0.5847	4925.48	155.523	4769.95	311.045	5081	0.0612174	0.469656
		0.8926	4190	40	4150	80	4230	0.0189125	0.0188902		0.5822	4931.59	157.409	4774.18	314.817	5089	0.0618623	0.472874
		0.8923	4191	40	4151	80	4231	0.0189081	0.0188902		0.5801	4937.69	159.307	4778.39	318.615	5097	0.0625102	0.476271
		0.8921	4192	40	4152	80	4232	0.0189036	0.0188902		0.5764	4943.78	161.219	4782.56	322.437	5105	0.0631611	0.479249
		0.892	4193	40	4153	80	4233	0.0188991	0.0188902		0.574	4949.86	163.143	4786.71	326.286	5113	0.0638149	0.482404
		0.8916	4194	40	4154	80	4234	0.0188947	0.0188902		0.5706	4955.92	165.08	4790.84	330.159	5121	0.0644716	0.485734
		0.8909	4195	40	4155	80	4235	0.0188902	0.0188902		0.5672	4961.97	167.029	4794.94	334.057	5129	0.0651311	0.488844
		0.8908	4195	41	4154	82	4236	0.0193579	0.0193305		0.5659	4968.01	168.99	4799.02	337.98	5137	0.0657934	0.49174
		0.8904	4196	41	4155	82	4237	0.0193533	0.0193305		0.5634	4974.04	170.964	4803.07	341.928	5145	0.0664584	0.494808
		0.8903	4197	41	4156	82	4238	0.0193487	0.0193305		0.561	4980.05	172.95	4807.1	345.9	5153	0.067126	0.497852
		0.8902	4198	41	4157	82	4239	0.0193442	0.0193305		0.5587	4986.05	174.948	4811.1	349.897	5161	0.0677963	0.500873
		0.8899	4199	41	4158	82	4240	0.0193396	0.0193305		0.5559	4992.04	176.959	4815.08	353.917	5169	0.0684692	0.503871
		0.8896	4200	41	4159	82	4241	0.0193351	0.0193305		0.5538	4998.02	178.981	4819.04	357.962	5177	0.0691446	0.506845
		0.8894	4201	41	4160	82	4242	0.0193305	0.0193305		0.5521	5003.99	181.015	4822.97	362.03	5185	0.0698225	0.509795
		0.889	4201	42	4159	84	4243	0.0197973	0.0196399		0.5492	5009.94	183.061	4826.88	366.121	5193	0.0705028	0.512721
		0.8889	4202	42	4160	84	4244	0.0197926	0.0196399		0.5468	5015.88	185.118	4830.76	370.236	5201	0.0711856	0.515623
		0.8882	4203	42	4161	84	4245	0.019788	0.0196399		0.5437	5021.81	187.187	4834.63	374.374	5209	0.0718706	0.5185
		0.8881	4204	42	4162	84	4246	0.0197833	0.0196399		0.5416	5027.73	189.267	4838.47	378.535	5217	0.072558	0.521175
		0.888	4205	42	4163	84	4247	0.0197787	0.0196399		0.5395	5033.64	191.359	4842.28	382.718	5225	0.0732476	0.52418
		0.8879	4206	42	4164	84	4248	0.019774	0.0196399		0.5374	5039.54	193.462	4846.08	386.925	5233	0.0739393	0.526983
		0.8872	4207	42	4165	84	4249	0.0197694	0.0196399		0.5347	5045.42	195.576	4849.85	391.153	5241	0.0746333	0.529761
		0.8871	4208	42	4166	84	4250	0.0197647	0.0196399		0.5331	5051.3	197.702	4853.6	395.403	5249	0.0753293	0.532513
		0.8869	4209	42	4167	84	4251	0.0197601	0.0196399		0.5317	5057.16	199.838	4857.32	399.676	5257	0.0760274	0.53524
		0.8865	4210	42	4168	84	4252	0.0197554	0.0196399		0.529	5063.02	201.985	4861.03	403.97	5265	0.0767274	0.537942
		0.8862	4211	42	4169	84	4253	0.0197508	0.0196399		0.5256	5068.86	204.143	4864.71	408.286	5273	0.0774295	0.540618
		0.8859	4212	42	4170	84	4254	0.0197461	0.0196399		0.5242	5074.69	206.311	4868.38	412.622	5281	0.0781334	0.543269
		0.8848	4214	42	4172	84	4256	0.0197368	0.0196399		0.5222	5080.51	208.49	4872.02	416.98	5289	0.0788392	0.545894
		0.8846	4215	42	4173	84	4257	0.0197322	0.0196399		0.5192	5086.32	210.68	4875.64	421.359	5297	0.0795468	0.548493
		0.8845	4216	42	4174	84	4258	0.0197276	0.0196399		0.517	5092.12	212.879	4879.24	425.759	5305	0.0802561	0.551067
		0.8844	4217	42	4175	84	4259	0.0197229	0.0196399		0.5144	5097.91	215.089	4882.82	430.179	5313	0.0809672	0.553774
		0.8837	4218	42	4176	84	4260	0.0197183	0.0196399		0.5128	5103.69	217.31	4886.38	434.619	5321	0.08168	0.556138
		0.8836	4219	42	4177	84	4261	0.0197137	0.0196399		0.5109	5109.46	219.54	4889.92	439.079	5329	0.0823943	0.558635
		0.8834	4220	42	4178	84	4262	0.0197091	0.0196399		0.5065	5115.22	221.78	4893.44	443.56	5337	0.0831103	0.561106
		0.8826	4221	42	4179	84	4263	0.0197044	0.0196399		0.5041	5120.97	224.03	4896.94	448.06	5345	0.0838278	0.563552
		0.8825	4222	42	4180	84	4264	0.0196998	0.0196399		0.5006	5126.71	226.289	4900.42	452.579	5353	0.0845468	0.565972
		0.8822	4223	42	4181	84	4265	0.0196952	0.0196399		0.4989	5132.44	228.559	4903.88	457.117	5361	0.0852672	0.568367
		0.882	4224	42	4182	84	4266	0.0196906	0.0196399		0.497	5138.16	230.838	4907.32	461.675	5369	0.085989	0.570883
		0.8818	4225	42	4183	84	4267	0.019686	0.0196399		0.4949	5143.87	233.126	4910.75	466.251	5377	0.0867122	0.57308
		0.8817	4226	42	4184	84	4268	0.0196813	0.0196399		0.4932	5149.58	235.423	4914.15	470.847	5385	0.0874367	0.575399
		0.8813	4227	42	4185	84	4269	0.0196767	0.0196399		0.4915	5155.27	237.73	4917.54	475.46	5393	0.0881625	0.577978
		0.881	4228	42	4186	84	4270	0.0196721	0.0196399		0.4896	5160.95	240.046	4920.91	480.092	5401	0.0888894	0.580102
		0.8807	4229	42	4187	84	4271	0.0196675	0.0196399		0.4869	5166.63	242.371	4924.26	484.742	5409	0.0896176	0.582205
		0.8805	4230	42	4188	84	4272	0.0196629	0.0196399		0.4848	5172.3	244.705	4927.59	489.409	5417	0.0903469	0.584424
		0.8796	4231	42	4189	84	4273	0.0196583	0.0196399		0.4833	5177.95	247.047	4930.91	494.095	5425	0.0910773	0.586619
		0.8791	4233	42	4191	84	4275	0.0196491	0.0196399		0.4809	5183.6	249.399	4934.2	498.797	5433	0.0918088	0.588788
		0.879	4234	42	4192	84	4276	0.0196445	0.0196399		0.4793	5189.24	251.759	4937.48	503.517	5441	0.0925413	0.590934
		0.8785	4235	42	4193	84	4277	0.0196399	0.0196399		0.4776	5194.87	254.127	4940.75	508.254	5449	0.0932748	0.593187
		0.8782	4235	43	4192	86	4278	0.0201029	0.0200747		0.4755	5200.5	256.504	4943.99	513.008	5457	0.0940092	0.595152
		0.8779	4236	43	4193	86	4279	0.0200982	0.0200747		0.473	5206.11	258.889	4947.22	517.779	5465	0.0947445	0.597225
		0.8777	4237	43	4194	86	4280	0.0200935	0.0200747		0.4709	5211.72	261.283	4950.43	522.566	5473	0.0954807	0.599274
		0.8776	4238	43	4195	86	4281	0.0200888	0.0200747		0.4695	5217.32	263.685	4953.63	527.369	5481	0.0962177	0.6013
		0.8772	4239	43	4196	86	4282	0.0200841	0.0200747		0.4678	5222.91	266.094	4956.81	532.189	5489	0.0969555	0.603303
		0.8766	4240	43	4197	86	4283	0.0200794	0.0200747		0.4662	5228.49	268.512	4959.98	537.024	5497	0.097694	0.60565
		0.8765	4241	43	4198	86	4284	0.0200747	0.0200747		0.4648	5234.06	270.938	4963.12	541.875	5505	0.0984332	0.607238
		0.8763	4242	44	4198	88	4286	0.020532	0.0204937		0.462	5239.63	273.371	4966.26	546.742	5513	0.0991732	0.609171
		0.8762	4243	44	4199	88	4287	0.0205272	0.0204937		0.4596	5245.19	275.812	4969.38	551.624	5521	0.0999137	0.611201
		0.8758	4244	44	4200	88	4288	0.0205224	0.0204937		0.4577	5250.74	278.26	4972.48	556.521	5529	0.100655	0.61297
		0.8757	4245	44	4201	88	4289	0.0205176	0.0204937		0.4558	5256.28	280.716	4975.57	561.433	5537	0.101397	0.614836
		0.8754	4246	44	4202	88	4290	0.0205128	0.0204937		0.4538	5261.82	283.18	4978.64	566.36	5545	0.102139	0.616566
		0.8747	4249	44	4205	88	4293	0.0204985	0.0204937		0.4522	5267.35	285.651	4981.7	571.302	5553	0.102882	0.618616
		0.8743	4250	44	4206	88	4294	0.0204937	0.0204937		0.451	5272.87	288.129	4984.74	576.258	5561	0.103625	0.620303
		0.8742	4251	45	4206	90	4296	0.0209497	0.0209205		0.4494	5278.39	290.614	4987.77	581.228	5569	0.104369	0.622082
		0.8741	4253	45	4208	90	4298	0.02094	0.0209205		0.4482	5283.89	293.106	4990.79	586.213	5577	0.105113	0.623841
		0.874	4254	45	4209	90	4299	0.0209351	0.0209205		0.4464	5289.39	295.606	4993.79	591.211	5585	0.105857	0.625578
		0.8739	4255	45	4210	90	4300	0.0209302	0.0209205		0.4452	5294.89	298.112	4996.78	596.224	5593	0.106602	0.627294
		0.8737	4257	45	4212	90	4302	0.0209205	0.0209205		0.4434	5300.38	300.625	4999.75	601.25	5601	0.107347	0.62899
		0.8735	4258	46	4212	92	4304	0.0213755	0.0213012		0.4419	5305.86	303.145	5002.71	606.289	5609	0.108092	0.630666
		0.8726	4260	46	4214	92	4306	0.0213655	0.0213012		0.4407	5311.33	305.671	5005.66	611.342	5617	0.108838	0.632321
		0.8719	4261	46	4215	92	4307	0.0213606	0.0213012		0.4394	5316.8	308.204	5008.59	616.408	5625	0.109584	0.633957
		0.8717	4263	46	4217	92	4309	0.0213507	0.0213012		0.4377	5322.26	310.743	5011.51	621.487	5633	0.11033	0.635574
		0.8716	4264	46	4218	92	4310	0.0213457	0.0213012		0.4353	5327.71	313.289	5014.42	626.579	5641	0.111076	0.637171
		0.871	4265	46	4219	92	4311	0.0213408	0.0213012		0.4339	5333.16	315.842	5017.32	631.683	5649	0.111822	0.638846
		0.8705	4266	46	4220	92	4312	0.0213358	0.0213012		0.4326	5338.6	318.4	5020.2	636.8	5657	0.112569	0.640211
		0.8701	4268	46	4222	92	4314	0.0213259	0.0213012		0.4311	5344.04	320.965	5023.07	641.93	5665	0.113315	0.641943
		0.8696	4269	46	4223	92	4315	0.021321	0.0213012		0.4291	5349.46	323.536	5025.93	647.071	5673	0.114062	0.64337
		0.8694	4271	46	4225	92	4317	0.0213111	0.0213012		0.428	5354.89	326.112	5028.78	652.225	5681	0.114808	0.644874
		0.8692	4272	46	4226	92	4318	0.0213062	0.0213012		0.4265	5360.3	328.695	5031.61	657.391	5689	0.115555	0.646359
		0.8684	4273	46	4227	92	4319	0.0213012	0.0213012		0.4243	5365.72	331.284	5034.43	662.568	5697	0.116301	0.647828
		0.8677	4273	47	4226	94	4320	0.0217593	0.0217341		0.4226	5371.12	333.879	5037.24	667.757	5705	0.117048	0.649458
		0.8672	4274	47	4227	94	4321	0.0217542	0.0217341		0.4214	5376.52	336.479	5040.04	672.958	5713	0.117794	0.650623
		0.8671	4275	47	4228	94	4322	0.0217492	0.0217341		0.4201	5381.91	339.085	5042.83	678.17	5721	0.11854	0.652128
		0.8667	4276	47	4229	94	4323	0.0217442	0.0217341		0.4182	5387.3	341.697	5045.61	683.393	5729	0.119287	0.653528
		0.8665	4277	47	4230	94	4324	0.0217391	0.0217341		0.4168	5392.69	344.314	5048.37	688.628	5737	0.120033	0.654911
		0.8662	4278	47	4231	94	4325	0.0217341	0.0217341		0.4152	5398.06	346.937	5051.13	693.873	5745	0.120779	0.656278
		0.8654	4279	48	4231	96	4327	0.0221863	0.0220994		0.4139	5403.44	349.565	5053.87	699.13	5753	0.121524	0.657545
		0.8647	4280	48	4232	96	4328	0.0221811	0.0220994		0.4125	5408.8	352.198	5056.6	704.397	5761	0.12227	0.659046
		0.8644	4281	48	4233	96	4329	0.022176	0.0220994		0.4115	5414.16	354.837	5059.33	709.674	5769	0.123015	0.660201
		0.8643	4282	48	4234	96	4330	0.0221709	0.0220994		0.4102	5419.52	357.481	5062.04	714.962	5777	0.12376	0.661668
		0.8642	4283	48	4235	96	4331	0.0221658	0.0220994		0.4088	5424.87	360.13	5064.74	720.261	5785	0.124505	0.662875
		0.8641	4284	48	4236	96	4332	0.0221607	0.0220994		0.4073	5430.22	362.785	5067.43	725.57	5793	0.125249	0.663991
		0.864	4286	48	4238	96	4334	0.0221504	0.0220994		0.4058	5435.56	365.444	5070.11	730.889	5801	0.125994	0.665408
		0.8638	4287	48	4239	96	4335	0.0221453	0.0220994		0.4038	5440.89	368.109	5072.78	736.217	5809	0.126737	0.666653
		0.8637	4288	48	4240	96	4336	0.0221402	0.0220994		0.4027	5446.22	370.778	5075.44	741.556	5817	0.127481	0.667883
		0.8628	4289	48	4241	96	4337	0.0221351	0.0220994		0.4007	5451.55	373.452	5078.1	746.905	5825	0.128224	0.669174
		0.8627	4290	48	4242	96	4338	0.02213	0.0220994		0.3992	5456.87	376.131	5080.74	752.263	5833	0.128967	0.670301
		0.8626	4291	48	4243	96	4339	0.0221249	0.0220994		0.3982	5462.18	378.815	5083.37	757.631	5841	0.129709	0.671416
		0.8622	4292	48	4244	96	4340	0.0221198	0.0220994		0.3966	5467.5	381.504	5085.99	763.008	5849	0.130451	0.672665
		0.8619	4293	48	4245	96	4341	0.0221147	0.0220994		0.3956	5472.8	384.197	5088.61	768.394	5857	0.131193	0.673899
		0.8611	4294	48	4246	96	4342	0.0221096	0.0220994		0.3942	5478.1	386.895	5091.21	773.79	5865	0.131934	0.675118
		0.8607	4295	48	4247	96	4343	0.0221045	0.0220994		0.3932	5483.4	389.598	5093.8	779.195	5873	0.132674	0.676111
		0.8597	4296	48	4248	96	4344	0.0220994	0.0220994		0.3919	5488.7	392.305	5096.39	784.609	5881	0.133414	0.677235
		0.8596	4296	49	4247	98	4345	0.0225547	0.0224154		0.3904	5493.98	395.016	5098.97	790.032	5889	0.134154	0.678415
		0.8593	4298	49	4249	98	4347	0.0225443	0.0224154		0.3895	5499.27	397.732	5101.54	795.464	5897	0.134893	0.679444
		0.8588	4299	49	4250	98	4348	0.0225391	0.0224154		0.3886	5504.55	400.452	5104.1	800.904	5905	0.135632	0.680531
		0.8587	4300	49	4251	98	4349	0.0225339	0.0224154		0.3875	5509.82	403.177	5106.65	806.353	5913	0.13637	0.681606
		0.8583	4301	49	4252	98	4350	0.0225287	0.0224154		0.3863	5515.09	405.905	5109.19	811.811	5921	0.137107	0.682669
		0.8581	4302	49	4253	98	4351	0.0225236	0.0224154		0.3853	5520.36	408.639	5111.72	817.277	5929	0.137844	0.683721
		0.8574	4303	49	4254	98	4352	0.0225184	0.0224154		0.3839	5525.62	411.376	5114.25	822.751	5937	0.13858	0.684826
		0.8571	4304	49	4255	98	4353	0.0225132	0.0224154		0.3829	5530.88	414.117	5116.77	828.234	5945	0.139316	0.68579
		0.8569	4306	49	4257	98	4355	0.0225029	0.0224154		0.3815	5536.14	416.863	5119.27	833.725	5953	0.140051	0.686809
		0.8567	4307	49	4258	98	4356	0.0224977	0.0224154		0.38	5541.39	419.612	5121.78	839.224	5961	0.140786	0.687879
		0.8565	4308	49	4259	98	4357	0.0224925	0.0224154		0.3791	5546.63	422.366	5124.27	844.731	5969	0.14152	0.688875
		0.8557	4310	49	4261	98	4359	0.0224822	0.0224154		0.3779	5551.88	425.123	5126.75	850.246	5977	0.142253	0.6898
		0.8556	4312	49	4263	98	4361	0.0224719	0.0224154		0.3764	5557.12	427.884	5129.23	855.769	5985	0.142986	0.690715
		0.8553	4313	49	4264	98	4362	0.0224668	0.0224154		0.3756	5562.35	430.65	5131.7	861.299	5993	0.143718	0.691743
		0.8549	4314	49	4265	98	4363	0.0224616	0.0224154		0.3746	5567.58	433.419	5134.16	866.838	6001	0.144449	0.692699
		0.8544	4315	49	4266	98	4364	0.0224565	0.0224154		0.3733	5572.81	436.192	5136.62	872.384	6009	0.145179	0.693587
		0.854	4316	49	4267	98	4365	0.0224513	0.0224154		0.3719	5578.03	438.968	5139.06	877.937	6017	0.145909	0.694699
		0.8533	4317	49	4268	98	4366	0.0224462	0.0224154		0.3706	5583.25	441.749	5141.5	883.498	6025	0.146639	0.695453
		0.8527	4318	49	4269	98	4367	0.022441	0.0224154		0.3695	5588.47	444.533	5143.93	889.066	6033	0.147367	0.696429
		0.8523	4319	49	4270	98	4368	0.0224359	0.0224154		0.368	5593.68	447.321	5146.36	894.642	6041	0.148095	0.697339
		0.8522	4322	49	4273	98	4371	0.0224205	0.0224154		0.3671	5598.89	450.112	5148.78	900.224	6049	0.148822	0.698183
		0.8512	4323	49	4274	98	4372	0.0224154	0.0224154		0.3663	5604.09	452.907	5151.19	905.814	6057	0.149548	0.699187
		0.851	4323	50	4273	100	4373	0.0228676	0.0228571		0.3645	5609.29	455.706	5153.59	911.411	6065	0.150274	0.700014
		0.8501	4324	50	4274	100	4374	0.0228624	0.0228571		0.3639	5614.49	458.508	5155.98	917.015	6073	0.150999	0.700889
		0.8495	4325	50	4275	100	4375	0.0228571	0.0228571		0.3624	5619.69	461.313	5158.37	922.626	6081	0.151723	0.701863
		0.8494	4325	51	4274	102	4376	0.023309	0.0231976		0.3617	5624.88	464.122	5160.76	928.244	6089	0.152446	0.702667
		0.8487	4326	51	4275	102	4377	0.0233036	0.0231976		0.3612	5630.07	466.935	5163.13	933.869	6097	0.153169	0.703463
		0.8483	4327	51	4276	102	4378	0.0232983	0.0231976		0.3599	5635.25	469.75	5165.5	939.501	6105	0.15389	0.704358
		0.848	4328	51	4277	102	4379	0.023293	0.0231976		0.3587	5640.43	472.569	5167.86	945.139	6113	0.154611	0.70514
		0.8476	4329	51	4278	102	4380	0.0232877	0.0231976		0.3574	5645.61	475.392	5170.22	950.784	6121	0.155331	0.705967
		0.8468	4330	51	4279	102	4381	0.0232824	0.0231976		0.3562	5650.78	478.217	5172.57	956.435	6129	0.156051	0.706786
		0.8467	4331	51	4280	102	4382	0.023277	0.0231976		0.3553	5655.95	481.046	5174.91	962.093	6137	0.156769	0.707598
		0.8461	4332	51	4281	102	4383	0.0232717	0.0231976		0.3544	5661.12	483.879	5177.24	967.757	6145	0.157487	0.708402
		0.8452	4333	51	4282	102	4384	0.0232664	0.0231976		0.3531	5666.29	486.714	5179.57	973.428	6153	0.158204	0.70915
		0.8449	4334	51	4283	102	4385	0.0232611	0.0231976		0.3521	5671.45	489.553	5181.89	979.105	6161	0.15892	0.70999
		0.8447	4335	51	4284	102	4386	0.0232558	0.0231976		0.3511	5676.61	492.394	5184.21	984.789	6169	0.159635	0.710822
		0.8434	4336	51	4285	102	4387	0.0232505	0.0231976		0.35	5681.76	495.239	5186.52	990.478	6177	0.160349	0.711647
		0.8433	4337	51	4286	102	4388	0.0232452	0.0231976		0.3492	5686.91	498.087	5188.83	996.174	6185	0.161063	0.71232
		0.843	4338	51	4287	102	4389	0.0232399	0.0231976		0.3483	5692.06	500.938	5191.12	1001.88	6193	0.161776	0.713036
		0.8424	4339	51	4288	102	4390	0.0232346	0.0231976		0.3474	5697.21	503.792	5193.42	1007.58	6201	0.162487	0.713794
		0.8423	4340	51	4289	102	4391	0.0232293	0.0231976		0.3462	5702.35	506.649	5195.7	1013.3	6209	0.163198	0.714592
		0.8419	4342	51	4291	102	4393	0.0232188	0.0231976		0.3453	5707.49	509.509	5197.98	1019.02	6217	0.163908	0.715243
		0.8417	4343	51	4292	102	4394	0.0232135	0.0231976		0.3439	5712.63	512.372	5200.26	1024.74	6225	0.164618	0.716075
		0.8416	4344	51	4293	102	4395	0.0232082	0.0231976		0.3431	5717.76	515.238	5202.52	1030.48	6233	0.165326	0.716944
		0.8407	4345	51	4294	102	4396	0.0232029	0.0231976		0.3425	5722.89	518.107	5204.79	1036.21	6241	0.166033	0.717488
		0.8404	4346	51	4295	102	4397	0.0231976	0.0231976		0.3416	5728.02	520.979	5207.04	1041.96	6249	0.16674	0.718209
		0.8392	4346	52	4294	104	4398	0.0236471	0.0235188		0.3407	5733.15	523.854	5209.29	1047.71	6257	0.167446	0.718969
		0.8391	4347	52	4295	104	4399	0.0236417	0.0235188		0.34	5738.27	526.731	5211.54	1053.46	6265	0.16815	0.719679
		0.8387	4348	52	4296	104	4400	0.0236364	0.0235188		0.3391	5743.39	529.611	5213.78	1059.22	6273	0.168854	0.720383
		0.8382	4349	52	4297	104	4401	0.023631	0.0235188		0.3379	5748.51	532.494	5216.01	1064.99	6281	0.169557	0.721038
		0.8377	4350	52	4298	104	4402	0.0236256	0.0235188		0.3371	5753.62	535.38	5218.24	1070.76	6289	0.170259	0.721688
		0.8373	4351	52	4299	104	4403	0.0236203	0.0235188		0.3362	5758.73	538.269	5220.46	1076.54	6297	0.17096	0.722462
		0.8372	4352	52	4300	104	4404	0.0236149	0.0235188		0.335	5763.84	541.16	5222.68	1082.32	6305	0.171661	0.723145
		0.837	4353	52	4301	104	4405	0.0236095	0.0235188		0.3344	5768.95	544.054	5224.89	1088.11	6313	0.17236	0.723865
		0.8366	4354	52	4302	104	4406	0.0236042	0.0235188		0.3336	5774.05	546.951	5227.1	1093.9	6321	0.173058	0.724496
		0.836	4355	52	4303	104	4407	0.0235988	0.0235188		0.3326	5779.15	549.851	5229.3	1099.7	6329	0.173756	0.725163
		0.8355	4357	52	4305	104	4409	0.0235881	0.0235188		0.3319	5784.25	552.753	5231.49	1105.51	6337	0.174453	0.725827
		0.8354	4359	52	4307	104	4411	0.0235774	0.0235188		0.3313	5789.34	555.658	5233.68	1111.32	6345	0.175148	0.726403
		0.8346	4360	52	4308	104	4412	0.0235721	0.0235188		0.3306	5794.43	558.565	5235.87	1117.13	6353	0.175843	0.727098
		0.8345	4361	52	4309	104	4413	0.0235667	0.0235188		0.3298	5799.52	561.475	5238.05	1122.95	6361	0.176537	0.727747
		0.8344	4364	52	4312	104	4416	0.0235507	0.0235188		0.3288	5804.61	564.388	5240.22	1128.78	6369	0.17723	0.728593
		0.8342	4365	52	4313	104	4417	0.0235454	0.0235188		0.3284	5809.7	567.303	5242.39	1134.61	6377	0.177922	0.729033
		0.834	4366	52	4314	104	4418	0.0235401	0.0235188		0.3277	5814.78	570.221	5244.56	1140.44	6385	0.178613	0.729629
		0.8336	4367	52	4315	104	4419	0.0235347	0.0235188		0.3269	5819.86	573.141	5246.72	1146.28	6393	0.179303	0.73034
		0.8331	4368	52	4316	104	4420	0.0235294	0.0235188		0.3257	5824.94	576.064	5248.87	1152.13	6401	0.179992	0.731007
		0.833	4370	52	4318	104	4422	0.0235188	0.0235188		0.3252	5830.01	578.989	5251.02	1157.98	6409	0.18068	0.731591
		0.8329	4370	53	4317	106	4423	0.0239656	0.023944		0.3245	5835.08	581.917	5253.17	1163.83	6417	0.181367	0.73221
		0.8324	4371	53	4318	106	4424	0.0239602	0.023944		0.3237	5840.15	584.847	5255.31	1169.69	6425	0.182053	0.732787
		0.832	4372	53	4319	106	4425	0.0239548	0.023944		0.3226	5845.22	587.78	5257.44	1175.56	6433	0.182739	0.733437
		0.8319	4374	53	4321	106	4427	0.023944	0.023944		0.3217	5850.29	590.715	5259.57	1181.43	6441	0.183423	0.734044
		0.8318	4374	54	4320	108	4428	0.0243902	0.0243353		0.3209	5855.35	593.652	5261.7	1187.3	6449	0.184107	0.734686
		0.8315	4375	54	4321	108	4429	0.0243847	0.0243353		0.3203	5860.41	596.592	5263.82	1193.18	6457	0.184789	0.735173
		0.8307	4376	54	4322	108	4430	0.0243792	0.0243353		0.3194	5865.47	599.534	5265.93	1199.07	6465	0.185471	0.735881
		0.8306	4378	54	4324	108	4432	0.0243682	0.0243353		0.3188	5870.52	602.479	5268.04	1204.96	6473	0.186151	0.736437
		0.8302	4379	54	4325	108	4433	0.0243627	0.0243353		0.318	5875.57	605.426	5270.15	1210.85	6481	0.186831	0.737063
		0.83	4380	54	4326	108	4434	0.0243572	0.0243353		0.317	5880.62	608.376	5272.25	1216.75	6489	0.18751	0.737612
		0.8293	4381	54	4327	108	4435	0.0243517	0.0243353		0.316	5885.67	611.327	5274.35	1222.65	6497	0.188188	0.738194
		0.8289	4382	54	4328	108	4436	0.0243463	0.0243353		0.3153	5890.72	614.282	5276.44	1228.56	6505	0.188864	0.7387
		0.8287	4383	54	4329	108	4437	0.0243408	0.0243353		0.3146	5895.76	617.238	5278.52	1234.48	6513	0.18954	0.739312
		0.828	4384	54	4330	108	4438	0.0243353	0.0243353		0.3138	5900.8	620.197	5280.61	1240.39	6521	0.190215	0.739884
		0.8275	4384	55	4329	110	4439	0.0247804	0.024758		0.3129	5905.84	623.158	5282.68	1246.32	6529	0.190889	0.740489
		0.8268	4385	55	4330	110	4440	0.0247748	0.024758		0.3122	5910.88	626.121	5284.76	1252.24	6537	0.191562	0.741019
		0.8266	4386	55	4331	110	4441	0.0247692	0.024758		0.3115	5915.91	629.086	5286.83	1258.17	6545	0.192234	0.741547
		0.8259	4387	55	4332	110	4442	0.0247636	0.024758		0.3107	5920.95	632.054	5288.89	1264.11	6553	0.192905	0.742212
		0.8256	4388	55	4333	110	4443	0.024758	0.024758		0.3102	5925.98	635.024	5290.95	1270.05	6561	0.193575	0.742733
		0.8253	4388	56	4332	112	4444	0.0252025	0.0252025		0.3094	5931	637.996	5293.01	1275.99	6569	0.194245	0.743287
		0.8249	4388	57	4331	114	4445	0.0256468	0.0256007		0.309	5936.03	640.971	5295.06	1281.94	6577	0.194913	0.743871
		0.8248	4389	57	4332	114	4446	0.025641	0.0256007		0.3085	5941.05	643.947	5297.11	1287.89	6585	0.19558	0.744385
		0.8246	4390	57	4333	114	4447	0.0256353	0.0256007		0.3075	5946.07	646.926	5299.15	1293.85	6593	0.196246	0.74493
		0.8237	4391	57	4334	114	4448	0.0256295	0.0256007		0.3071	5951.09	649.907	5301.19	1299.81	6601	0.196912	0.745438
		0.8236	4392	57	4335	114	4449	0.0256237	0.0256007		0.3064	5956.11	652.89	5303.22	1305.78	6609	0.197576	0.745977
		0.8235	4393	57	4336	114	4450	0.025618	0.0256007		0.3058	5961.12	655.875	5305.25	1311.75	6617	0.198239	0.746547
		0.8234	4394	57	4337	114	4451	0.0256122	0.0256007		0.3053	5966.14	658.863	5307.27	1317.73	6625	0.198902	0.747081
		0.823	4395	57	4338	114	4452	0.0256065	0.0256007		0.3048	5971.15	661.852	5309.3	1323.7	6633	0.199563	0.747579
		0.8227	4396	57	4339	114	4453	0.0256007	0.0256007		0.304	5976.16	664.844	5311.31	1329.69	6641	0.200224	0.748107
		0.8226	4399	58	4341	116	4457	0.0260265	0.0260148		0.3034	5981.16	667.837	5313.33	1335.67	6649	0.200884	0.748666
		0.822	4400	58	4342	116	4458	0.0260206	0.0260148		0.3027	5986.17	670.833	5315.33	1341.67	6657	0.201542	0.74919
		0.8215	4401	58	4343	116	4459	0.0260148	0.0260148		0.3022	5991.17	673.831	5317.34	1347.66	6665	0.2022	0.749743
		0.8213	4402	59	4343	118	4461	0.0264515	0.0264455		0.3017	5996.17	676.831	5319.34	1353.66	6673	0.202857	0.750229
		0.8211	4403	59	4344	118	4462	0.0264455	0.0264455		0.3013	6001.17	679.833	5321.33	1359.67	6681	0.203512	0.750713
		0.821	4403	60	4343	120	4463	0.0268877	0.0268276		0.3005	6006.16	682.837	5323.33	1365.67	6689	0.204167	0.75129
		0.8204	4404	60	4344	120	4464	0.0268817	0.0268276		0.3	6011.16	685.844	5325.31	1371.69	6697	0.204821	0.75177
		0.8201	4405	60	4345	120	4465	0.0268757	0.0268276		0.2997	6016.15	688.852	5327.3	1377.7	6705	0.205474	0.752247
		0.8199	4406	60	4346	120	4466	0.0268697	0.0268276		0.2991	6021.14	691.862	5329.28	1383.72	6713	0.206126	0.752785
		0.8194	4407	60	4347	120	4467	0.0268637	0.0268276		0.2984	6026.13	694.874	5331.25	1389.75	6721	0.206777	0.753352
		0.819	4408	60	4348	120	4468	0.0268577	0.0268276		0.2978	6031.11	697.889	5333.22	1395.78	6729	0.207427	0.753885
		0.8187	4409	60	4349	120	4469	0.0268516	0.0268276		0.2972	6036.1	700.905	5335.19	1401.81	6737	0.208076	0.754322
		0.8184	4410	60	4350	120	4470	0.0268456	0.0268276		0.2967	6041.08	703.923	5337.15	1407.85	6745	0.208724	0.754727
		0.8175	4412	60	4352	120	4472	0.0268336	0.0268276		0.296	6046.06	706.944	5339.11	1413.89	6753	0.209372	0.755254
		0.8172	4413	60	4353	120	4473	0.0268276	0.0268276		0.2955	6051.03	709.966	5341.07	1419.93	6761	0.210018	0.755747
		0.8171	4415	61	4354	122	4476	0.0272565	0.0272443		0.2948	6056.01	712.99	5343.02	1425.98	6769	0.210663	0.756331
		0.8169	4416	61	4355	122	4477	0.0272504	0.0272443		0.2943	6060.98	716.016	5344.97	1432.03	6777	0.211308	0.756759
		0.8164	4417	61	4356	122	4478	0.0272443	0.0272443		0.2938	6065.96	719.044	5346.91	1438.09	6785	0.211951	0.757276
		0.8161	4417	62	4355	124	4479	0.0276848	0.0276169		0.2932	6070.93	722.074	5348.85	1444.15	6793	0.212594	0.757761
		0.8159	4418	62	4356	124	4480	0.0276786	0.0276169		0.2923	6075.89	725.106	5350.79	1450.21	6801	0.213235	0.758244
		0.8158	4419	62	4357	124	4481	0.0276724	0.0276169		0.2918	6080.86	728.14	5352.72	1456.28	6809	0.213876	0.758666
		0.8146	4420	62	4358	124	4482	0.0276662	0.0276169		0.2911	6085.82	731.176	5354.65	1462.35	6817	0.214516	0.759175
		0.8145	4422	62	4360	124	4484	0.0276539	0.0276169		0.2907	6090.79	734.214	5356.57	1468.43	6825	0.215154	0.759623
		0.8142	4423	62	4361	124	4485	0.0276477	0.0276169		0.29	6095.75	737.254	5358.49	1474.51	6833	0.215792	0.760069
		0.8136	4424	62	4362	124	4486	0.0276416	0.0276169		0.2894	6100.7	740.295	5360.41	1480.59	6841	0.216429	0.760602
		0.8133	4425	62	4363	124	4487	0.0276354	0.0276169		0.289	6105.66	743.339	5362.32	1486.68	6849	0.217065	0.760956
		0.8132	4426	62	4364	124	4488	0.0276292	0.0276169		0.2884	6110.62	746.384	5364.23	1492.77	6857	0.2177	0.761544
		0.812	4427	62	4365	124	4489	0.0276231	0.0276169		0.2877	6115.57	749.431	5366.14	1498.86	6865	0.218334	0.762041
		0.8117	4428	62	4366	124	4490	0.0276169	0.0276169		0.2871	6120.52	752.48	5368.04	1504.96	6873	0.218967	0.762478
		0.8116	4428	63	4365	126	4491	0.0280561	0.0280499		0.2864	6125.47	755.531	5369.94	1511.06	6881	0.219599	0.762972
		0.8115	4429	63	4366	126	4492	0.0280499	0.0280499		0.2858	6130.42	758.584	5371.83	1517.17	6889	0.220231	0.763435
		0.8111	4429	64	4365	128	4493	0.0284888	0.0284824		0.2854	6135.36	761.639	5373.72	1523.28	6897	0.220861	0.763867
		0.8105	4430	64	4366	128	4494	0.0284824	0.0284824		0.2849	6140.3	764.695	5375.61	1529.39	6905	0.22149	0.764327
		0.8102	4431	65	4366	130	4496	0.0289146	0.0289146		0.2844	6145.25	767.754	5377.49	1535.51	6913	0.222119	0.764814
		0.809	4432	66	4366	132	4498	0.0293464	0.0292683		0.2838	6150.19	770.814	5379.37	1541.63	6921	0.222746	0.765241
		0.8089	4435	66	4369	132	4501	0.0293268	0.0292683		0.2827	6155.12	773.876	5381.25	1547.75	6929	0.223373	0.765696
		0.8082	4436	66	4370	132	4502	0.0293203	0.0292683		0.2822	6160.06	776.94	5383.12	1553.88	6937	0.223999	0.766092
		0.8079	4437	66	4371	132	4503	0.0293138	0.0292683		0.2818	6164.99	780.005	5384.99	1560.01	6945	0.224624	0.766544
		0.8076	4438	66	4372	132	4504	0.0293073	0.0292683		0.2812	6169.93	783.073	5386.85	1566.15	6953	0.225247	0.76705
		0.8069	4439	66	4373	132	4505	0.0293008	0.0292683		0.2807	6174.86	786.142	5388.72	1572.28	6961	0.22587	0.76747
		0.8065	4440	66	4374	132	4506	0.0292943	0.0292683		0.2804	6179.79	789.213	5390.57	1578.43	6969	0.226492	0.767917
		0.8064	4441	66	4375	132	4507	0.0292878	0.0292683		0.2797	6184.71	792.286	5392.43	1584.57	6977	0.227114	0.76839
		0.8061	4442	66	4376	132	4508	0.0292813	0.0292683		0.2793	6189.64	795.36	5394.28	1590.72	6985	0.227734	0.768806
		0.806	4443	66	4377	132	4509	0.0292748	0.0292683		0.2787	6194.56	798.437	5396.13	1596.87	6993	0.228353	0.769249
		0.8051	4444	66	4378	132	4510	0.0292683	0.0292683		0.2779	6199.49	801.515	5397.97	1603.03	7001	0.228971	0.769689
		0.805	4444	67	4377	134	4511	0.0297052	0.0296657		0.2773	6204.41	804.594	5399.81	1609.19	7009	0.229589	0.770183
		0.8046	4445	67	4378	134	4512	0.0296986	0.0296657		0.277	6209.32	807.676	5401.65	1615.35	7017	0.230206	0.770567
		0.8042	4446	67	4379	134	4513	0.029692	0.0296657		0.2763	6214.24	810.759	5403.48	1621.52	7025	0.230821	0.771085
		0.8041	4447	67	4380	134	4514	0.0296854	0.0296657		0.2759	6219.16	813.845	5405.31	1627.69	7033	0.231436	0.771465
		0.804	4448	67	4381	134	4515	0.0296788	0.0296657		0.2754	6224.07	816.931	5407.14	1633.86	7041	0.23205	0.771899
		0.8039	4449	67	4382	134	4516	0.0296723	0.0296657		0.2747	6228.98	820.02	5408.96	1640.04	7049	0.232663	0.772358
		0.8032	4450	67	4383	134	4517	0.0296657	0.0296657		0.2741	6233.89	823.11	5410.78	1646.22	7057	0.233275	0.772708
		0.8028	4450	68	4382	136	4518	0.0301018	0.0300952		0.2736	6238.8	826.202	5412.6	1652.4	7065	0.233886	0.773137
		0.8026	4451	68	4383	136	4519	0.0300952	0.0300952		0.2731	6243.7	829.296	5414.41	1658.59	7073	0.234496	0.773645
		0.8021	4451	69	4382	138	4520	0.030531	0.0304838		0.2725	6248.61	832.391	5416.22	1664.78	7081	0.235106	0.774045
		0.802	4452	69	4383	138	4521	0.0305242	0.0304838		0.2718	6253.51	835.489	5418.02	1670.98	7089	0.235714	0.774497
		0.8015	4454	69	4385	138	4523	0.0305107	0.0304838		0.2711	6258.41	838.587	5419.83	1677.17	7097	0.236322	0.774895
		0.8009	4455	69	4386	138	4524	0.030504	0.0304838		0.2707	6263.31	841.688	5421.62	1683.38	7105	0.236928	0.775344
		0.8008	4456	69	4387	138	4525	0.0304972	0.0304838		0.2703	6268.21	844.79	5423.42	1689.58	7113	0.237534	0.775712
		0.8006	4457	69	4388	138	4526	0.0304905	0.0304838		0.2698	6273.11	847.894	5425.21	1695.79	7121	0.238139	0.776185
		0.8003	4458	69	4389	138	4527	0.0304838	0.0304838		0.2693	6278	851	5427	1702	7129	0.238743	0.776578
		0.8002	4458	70	4388	140	4528	0.0309187	0.0308438		0.2686	6282.89	854.107	5428.79	1708.21	7137	0.239346	0.777021
		0.8	4459	70	4389	140	4529	0.0309119	0.0308438		0.2682	6287.78	857.216	5430.57	1714.43	7145	0.239948	0.777386
		0.7995	4460	70	4390	140	4530	0.0309051	0.0308438		0.2677	6292.67	860.326	5432.35	1720.65	7153	0.24055	0.777801
		0.7992	4461	70	4391	140	4531	0.0308983	0.0308438		0.2669	6297.56	863.439	5434.12	1726.88	7161	0.24115	0.778292
		0.799	4462	70	4392	140	4532	0.0308914	0.0308438		0.2665	6302.45	866.552	5435.9	1733.1	7169	0.24175	0.778602
		0.7987	4463	70	4393	140	4533	0.0308846	0.0308438		0.2659	6307.33	869.668	5437.66	1739.34	7177	0.242349	0.779064
		0.7983	4464	70	4394	140	4534	0.0308778	0.0308438		0.2654	6312.21	872.785	5439.43	1745.57	7185	0.242946	0.7795
		0.7981	4465	70	4395	140	4535	0.030871	0.0308438		0.2649	6317.1	875.904	5441.19	1751.81	7193	0.243543	0.779884
		0.798	4466	70	4396	140	4536	0.0308642	0.0308438		0.2644	6321.98	879.024	5442.95	1758.05	7201	0.24414	0.780291
		0.7976	4467	70	4397	140	4537	0.0308574	0.0308438		0.264	6326.85	882.147	5444.71	1764.29	7209	0.244735	0.780749
		0.7973	4468	70	4398	140	4538	0.0308506	0.0308438		0.2635	6331.73	885.27	5446.46	1770.54	7217	0.245329	0.781129
		0.7967	4469	70	4399	140	4539	0.0308438	0.0308438		0.2632	6336.6	888.396	5448.21	1776.79	7225	0.245923	0.781508
		0.7966	4469	71	4398	142	4540	0.0312775	0.0312294		0.2627	6341.48	891.523	5449.95	1783.05	7233	0.246515	0.781962
		0.7961	4470	71	4399	142	4541	0.0312706	0.0312294		0.2624	6346.35	894.651	5451.7	1789.3	7241	0.247107	0.782263
		0.796	4471	71	4400	142	4542	0.0312638	0.0312294		0.2619	6351.22	897.781	5453.44	1795.56	7249	0.247698	0.782689
		0.7959	4472	71	4401	142	4543	0.0312569	0.0312294		0.2615	6356.09	900.913	5455.17	1801.83	7257	0.248288	0.783114
		0.7947	4473	71	4402	142	4544	0.03125	0.0312294		0.2611	6360.95	904.046	5456.91	1808.09	7265	0.248877	0.783463
		0.7946	4474	71	4403	142	4545	0.0312431	0.0312294		0.2606	6365.82	907.181	5458.64	1814.36	7273	0.249465	0.783935
		0.7945	4475	71	4404	142	4546	0.0312363	0.0312294		0.2601	6370.68	910.318	5460.36	1820.64	7281	0.250053	0.784332
		0.7944	4476	71	4405	142	4547	0.0312294	0.0312294		0.2595	6375.54	913.456	5462.09	1826.91	7289	0.25064	0.784727
		0.7942	4476	72	4404	144	4548	0.0316623	0.0316136		0.2589	6380.4	916.596	5463.81	1833.19	7297	0.251225	0.785146
		0.7939	4477	72	4405	144	4549	0.0316553	0.0316136		0.2585	6385.26	919.737	5465.53	1839.47	7305	0.25181	0.78549
		0.7934	4479	72	4407	144	4551	0.0316414	0.0316136		0.2582	6390.12	922.88	5467.24	1845.76	7313	0.252394	0.785882
		0.7927	4480	72	4408	144	4552	0.0316344	0.0316136		0.2577	6394.98	926.024	5468.95	1852.05	7321	0.252978	0.786298
		0.7923	4482	72	4410	144	4554	0.0316206	0.0316136		0.257	6399.83	929.17	5470.66	1858.34	7329	0.25356	0.786688
		0.7922	4483	72	4411	144	4555	0.0316136	0.0316136		0.2568	6404.68	932.318	5472.36	1864.64	7337	0.254141	0.787028
		0.7917	4484	73	4411	146	4557	0.0320386	0.0320316		0.2564	6409.53	935.467	5474.07	1870.93	7345	0.254722	0.787368
		0.7909	4485	73	4412	146	4558	0.0320316	0.0320316		0.2559	6414.38	938.617	5475.77	1877.23	7353	0.255302	0.787852
		0.7902	4485	75	4410	150	4560	0.0328947	0.0328731		0.2555	6419.23	941.77	5477.46	1883.54	7361	0.255881	0.788262
		0.79	4487	75	4412	150	4562	0.0328803	0.0328731		0.2552	6424.08	944.923	5479.15	1889.85	7369	0.256459	0.788598
		0.7899	4488	75	4413	150	4563	0.0328731	0.0328731		0.2548	6428.92	948.079	5480.84	1896.16	7377	0.257036	0.789006
		0.7896	4488	76	4412	152	4564	0.0333041	0.0332604		0.2544	6433.76	951.235	5482.53	1902.47	7385	0.257613	0.789365
		0.7895	4489	76	4413	152	4565	0.0332968	0.0332604		0.2541	6438.61	954.394	5484.21	1908.79	7393	0.258188	0.789676
		0.7892	4490	76	4414	152	4566	0.0332895	0.0332604		0.2537	6443.45	957.553	5485.89	1915.11	7401	0.258763	0.790152
		0.7884	4491	76	4415	152	4567	0.0332822	0.0332604		0.2533	6448.29	960.715	5487.57	1921.43	7409	0.259337	0.790485
		0.7879	4492	76	4416	152	4568	0.033275	0.0332604		0.2528	6453.12	963.878	5489.24	1927.76	7417	0.25991	0.790864
		0.7878	4494	76	4418	152	4570	0.0332604	0.0332604		0.2524	6457.96	967.042	5490.92	1934.08	7425	0.260483	0.791336
		0.7873	4494	77	4417	154	4571	0.0336907	0.0336318		0.252	6462.79	970.208	5492.58	1940.42	7433	0.261054	0.791689
		0.7872	4496	77	4419	154	4573	0.0336759	0.0336318		0.2515	6467.62	973.375	5494.25	1946.75	7441	0.261625	0.792019
		0.7869	4497	77	4420	154	4574	0.0336686	0.0336318		0.2511	6472.46	976.544	5495.91	1953.09	7449	0.262195	0.79237
		0.7865	4498	77	4421	154	4575	0.0336612	0.0336318		0.2505	6477.29	979.715	5497.57	1959.43	7457	0.262764	0.792815
		0.7863	4500	77	4423	154	4577	0.0336465	0.0336318		0.2502	6482.11	982.887	5499.23	1965.77	7465	0.263332	0.793118
		0.7859	4501	77	4424	154	4578	0.0336391	0.0336318		0.2497	6486.94	986.06	5500.88	1972.12	7473	0.263899	0.793513
		0.7856	4502	77	4425	154	4579	0.0336318	0.0336318		0.2493	6491.76	989.235	5502.53	1978.47	7481	0.264466	0.793862
		0.785	4503	78	4425	156	4581	0.0340537	0.0338395		0.2489	6496.59	992.411	5504.18	1984.82	7489	0.265032	0.794255
		0.7838	4504	78	4426	156	4582	0.0340463	0.0338395		0.2486	6501.41	995.589	5505.82	1991.18	7497	0.265597	0.794671
		0.7836	4505	78	4427	156	4583	0.0340388	0.0338395		0.2484	6506.23	998.769	5507.46	1997.54	7505	0.266161	0.794947
		0.7828	4506	78	4428	156	4584	0.0340314	0.0338395		0.248	6511.05	1001.95	5509.1	2003.9	7513	0.266724	0.795407
		0.7824	4507	78	4429	156	4585	0.034024	0.0338395		0.2477	6515.87	1005.13	5510.74	2010.26	7521	0.267287	0.795705
		0.7823	4509	78	4431	156	4587	0.0340092	0.0338395		0.2473	6520.68	1008.32	5512.37	2016.63	7529	0.267848	0.796094
		0.7807	4510	78	4432	156	4588	0.0340017	0.0338395		0.2469	6525.5	1011.5	5514	2023	7537	0.268409	0.796482
		0.7805	4511	78	4433	156	4589	0.0339943	0.0338395		0.2467	6530.31	1014.69	5515.63	2029.37	7545	0.268969	0.796755
		0.7792	4513	78	4435	156	4591	0.0339795	0.0338395		0.2464	6535.12	1017.88	5517.25	2035.75	7553	0.269529	0.797141
		0.779	4515	78	4437	156	4593	0.0339647	0.0338395		0.2461	6539.94	1021.06	5518.87	2042.13	7561	0.270087	0.797548
		0.7785	4516	78	4438	156	4594	0.0339573	0.0338395		0.2459	6544.74	1024.26	5520.49	2048.51	7569	0.270645	0.797842
		0.7784	4517	78	4439	156	4595	0.0339499	0.0338395		0.2456	6549.55	1027.45	5522.1	2054.9	7577	0.271202	0.798225
		0.7783	4518	78	4440	156	4596	0.0339426	0.0338395		0.245	6554.36	1030.64	5523.72	2061.28	7585	0.271758	0.79863
		0.7781	4519	78	4441	156	4597	0.0339352	0.0338395		0.2445	6559.16	1033.84	5525.32	2067.68	7593	0.272313	0.799011
		0.7779	4520	78	4442	156	4598	0.0339278	0.0338395		0.2442	6563.97	1037.03	5526.93	2074.07	7601	0.272868	0.799347
		0.777	4521	78	4443	156	4599	0.0339204	0.0338395		0.2436	6568.77	1040.23	5528.53	2080.47	7609	0.273422	0.799749
		0.7769	4522	78	4444	156	4600	0.033913	0.0338395		0.2434	6573.57	1043.43	5530.14	2086.86	7617	0.273975	0.800105
		0.7767	4523	78	4445	156	4601	0.0339057	0.0338395		0.2431	6578.37	1046.63	5531.73	2093.27	7625	0.274527	0.800393
		0.7761	4524	78	4446	156	4602	0.0338983	0.0338395		0.2427	6583.16	1049.84	5533.33	2099.67	7633	0.275078	0.800726
		0.7758	4526	78	4448	156	4604	0.0338836	0.0338395		0.2423	6587.96	1053.04	5534.92	2106.08	7641	0.275629	0.801168
		0.7749	4527	78	4449	156	4605	0.0338762	0.0338395		0.2418	6592.76	1056.24	5536.51	2112.49	7649	0.276179	0.801499
		0.7747	4528	78	4450	156	4606	0.0338689	0.0338395		0.2415	6597.55	1059.45	5538.1	2118.9	7657	0.276728	0.801829
		0.7745	4529	78	4451	156	4607	0.0338615	0.0338395		0.2413	6602.34	1062.66	5539.68	2125.32	7665	0.277276	0.802136
		0.7737	4530	78	4452	156	4608	0.0338542	0.0338395		0.241	6607.13	1065.87	5541.26	2131.74	7673	0.277823	0.802508
		0.7729	4532	78	4454	156	4610	0.0338395	0.0338395		0.2405	6611.92	1069.08	5542.84	2138.16	7681	0.27837	0.80288
		0.7726	4533	79	4454	158	4612	0.0342585	0.0342585		0.24	6616.71	1072.29	5544.42	2144.58	7689	0.278916	0.803207
		0.7725	4533	80	4453	160	4613	0.0346846	0.0346545		0.2396	6621.49	1075.51	5545.99	2151.01	7697	0.279461	0.803642
		0.7714	4534	80	4454	160	4614	0.0346771	0.0346545		0.2393	6626.28	1078.72	5547.56	2157.44	7705	0.280005	0.803945
		0.7711	4535	80	4455	160	4615	0.0346696	0.0346545		0.239	6631.06	1081.94	5549.12	2163.88	7713	0.280549	0.80427
		0.7705	4536	80	4456	160	4616	0.034662	0.0346545		0.2388	6635.84	1085.16	5550.69	2170.31	7721	0.281092	0.804572
		0.7703	4537	80	4457	160	4617	0.0346545	0.0346545		0.2384	6640.63	1088.37	5552.25	2176.75	7729	0.281634	0.804917
		0.7699	4537	81	4456	162	4618	0.0350801	0.0350649		0.2381	6645.4	1091.6	5553.81	2183.19	7737	0.282175	0.805239
		0.7698	4538	81	4457	162	4619	0.0350725	0.0350649		0.2378	6650.18	1094.82	5555.37	2189.63	7745	0.282716	0.805625
		0.7684	4539	81	4458	162	4620	0.0350649	0.0350649		0.2375	6654.96	1098.04	5556.92	2196.08	7753	0.283256	0.805968
		0.7679	4539	82	4457	164	4621	0.0354902	0.0354365		0.2368	6659.73	1101.27	5558.47	2202.53	7761	0.283795	0.806309
		0.7673	4540	82	4458	164	4622	0.0354825	0.0354365		0.2364	6664.51	1104.49	5560.02	2208.98	7769	0.284333	0.806629
		0.7668	4541	82	4459	164	4623	0.0354748	0.0354365		0.2359	6669.28	1107.72	5561.56	2215.44	7777	0.28487	0.807032
		0.7663	4542	82	4460	164	4624	0.0354671	0.0354365		0.2357	6674.05	1110.95	5563.1	2221.9	7785	0.285407	0.807308
		0.7661	4543	82	4461	164	4625	0.0354595	0.0354365		0.2352	6678.82	1114.18	5564.64	2228.36	7793	0.285943	0.807668
		0.7648	4544	82	4462	164	4626	0.0354518	0.0354365		0.2348	6683.59	1117.41	5566.18	2234.82	7801	0.286478	0.808089
		0.7647	4545	82	4463	164	4627	0.0354441	0.0354365		0.2347	6688.36	1120.64	5567.72	2241.28	7809	0.287013	0.8083
		0.7645	4546	82	4464	164	4628	0.0354365	0.0354365		0.2345	6693.12	1123.88	5569.25	2247.75	7817	0.287547	0.808699
		0.7641	4546	83	4463	166	4629	0.0358609	0.035745		0.2341	6697.89	1127.11	5570.78	2254.22	7825	0.28808	0.809034
		0.7636	4547	83	4464	166	4630	0.0358531	0.035745		0.2338	6702.65	1130.35	5572.3	2260.7	7833	0.288612	0.809348
		0.7635	4548	83	4465	166	4631	0.0358454	0.035745		0.2334	6707.41	1133.59	5573.83	2267.17	7841	0.289144	0.809703
		0.7634	4549	83	4466	166	4632	0.0358377	0.035745		0.2331	6712.17	1136.83	5575.35	2273.65	7849	0.289674	0.810015
		0.7633	4550	83	4467	166	4633	0.0358299	0.035745		0.2328	6716.93	1140.07	5576.86	2280.14	7857	0.290204	0.810368
		0.7627	4551	83	4468	166	4634	0.0358222	0.035745		0.2325	6721.69	1143.31	5578.38	2286.62	7865	0.290734	0.810699
		0.7626	4552	83	4469	166	4635	0.0358145	0.035745		0.2322	6726.45	1146.55	5579.89	2293.11	7873	0.291262	0.81101
		0.7624	4553	83	4470	166	4636	0.0358067	0.035745		0.2319	6731.2	1149.8	5581.4	2299.6	7881	0.29179	0.811319
		0.762	4554	83	4471	166	4637	0.035799	0.035745		0.2316	6735.96	1153.04	5582.91	2306.09	7889	0.292317	0.811648
		0.7614	4555	83	4472	166	4638	0.0357913	0.035745		0.2313	6740.71	1156.29	5584.42	2312.58	7897	0.292843	0.812038
		0.7612	4556	83	4473	166	4639	0.0357836	0.035745		0.2309	6745.46	1159.54	5585.92	2319.08	7905	0.293369	0.812387
		0.7599	4557	83	4474	166	4640	0.0357759	0.035745		0.2306	6750.21	1162.79	5587.42	2325.58	7913	0.293894	0.812693
		0.7593	4558	83	4475	166	4641	0.0357682	0.035745		0.2304	6754.96	1166.04	5588.92	2332.08	7921	0.294418	0.812958
		0.7588	4559	83	4476	166	4642	0.0357604	0.035745		0.23	6759.71	1169.29	5590.41	2338.59	7929	0.294941	0.813345
		0.7587	4560	83	4477	166	4643	0.0357527	0.035745		0.2297	6764.45	1172.55	5591.9	2345.1	7937	0.295464	0.81369
		0.7578	4561	83	4478	166	4644	0.035745	0.035745		0.2295	6769.2	1175.8	5593.39	2351.61	7945	0.295986	0.813913
		0.7576	4561	84	4477	168	4645	0.0361679	0.0361679		0.2292	6773.94	1179.06	5594.88	2358.12	7953	0.296507	0.814297
		0.7575	4561	85	4476	170	4646	0.0365906	0.0365277		0.2289	6778.68	1182.32	5596.36	2364.64	7961	0.297028	0.81466
		0.7573	4562	85	4477	170	4647	0.0365827	0.0365277		0.2287	6783.42	1185.58	5597.84	2371.16	7969	0.297548	0.814882
		0.7568	4563	85	4478	170	4648	0.0365749	0.0365277		0.2284	6788.16	1188.84	5599.32	2377.68	7977	0.298067	0.815243
		0.7553	4564	85	4479	170	4649	0.036567	0.0365277		0.2282	6792.9	1192.1	5600.8	2384.2	7985	0.298585	0.815524
		0.7547	4565	85	4480	170	4650	0.0365591	0.0365277		0.228	6797.64	1195.36	5602.27	2390.73	7993	0.299103	0.815804
		0.7546	4566	85	4481	170	4651	0.0365513	0.0365277		0.2278	6802.37	1198.63	5603.74	2397.26	8001	0.299619	0.816163
		0.7543	4567	85	4482	170	4652	0.0365434	0.0365277		0.2274	6807.11	1201.89	5605.21	2403.79	8009	0.300136	0.816581
		0.7542	4568	85	4483	170	4653	0.0365356	0.0365277		0.2272	6811.84	1205.16	5606.68	2410.32	8017	0.300651	0.816799
		0.7537	4569	85	4484	170	4654	0.0365277	0.0365277		0.2269	6816.57	1208.43	5608.14	2416.86	8025	0.301166	0.817156
		0.7535	4569	86	4483	172	4655	0.0369495	0.0369495		0.2264	6821.3	1211.7	5609.6	2423.4	8033	0.30168	0.817532
		0.7531	4569	87	4482	174	4656	0.0373711	0.0373711		0.2262	6826.03	1214.97	5611.06	2429.94	8041	0.302193	0.817749
		0.7526	4569	88	4481	176	4657	0.0377926	0.0376632		0.226	6830.76	1218.24	5612.52	2436.48	8049	0.302706	0.818084
		0.7516	4571	88	4483	176	4659	0.0377763	0.0376632		0.2256	6835.49	1221.51	5613.97	2443.03	8057	0.303218	0.818516
		0.7513	4572	88	4484	176	4660	0.0377682	0.0376632		0.2255	6840.21	1224.79	5615.42	2449.58	8065	0.303729	0.818712
		0.7507	4574	88	4486	176	4662	0.037752	0.0376632		0.2252	6844.94	1228.06	5616.87	2456.13	8073	0.30424	0.819044
		0.7505	4575	88	4487	176	4663	0.0377439	0.0376632		0.2248	6849.66	1231.34	5618.32	2462.68	8081	0.30475	0.819434
		0.7504	4576	88	4488	176	4664	0.0377358	0.0376632		0.2247	6854.38	1234.62	5619.76	2469.24	8089	0.305259	0.81961
		0.7502	4577	88	4489	176	4665	0.0377278	0.0376632		0.2244	6859.1	1237.9	5621.2	2475.8	8097	0.305767	0.81994
		0.7495	4578	88	4490	176	4666	0.0377197	0.0376632		0.2241	6863.82	1241.18	5622.64	2482.36	8105	0.306275	0.820308
		0.7494	4579	88	4491	176	4667	0.0377116	0.0376632		0.2238	6868.54	1244.46	5624.08	2488.92	8113	0.306782	0.820637
		0.7491	4580	88	4492	176	4668	0.0377035	0.0376632		0.2234	6873.26	1247.74	5625.51	2495.49	8121	0.307288	0.820965
		0.7484	4581	88	4493	176	4669	0.0376954	0.0376632		0.2232	6877.97	1251.03	5626.94	2502.06	8129	0.307794	0.821254
		0.7469	4583	88	4495	176	4671	0.0376793	0.0376632		0.2228	6882.69	1254.31	5628.37	2508.63	8137	0.308299	0.821542
		0.7467	4584	88	4496	176	4672	0.0376712	0.0376632		0.2226	6887.4	1257.6	5629.8	2515.2	8145	0.308803	0.821792
		0.7456	4585	88	4497	176	4673	0.0376632	0.0376632		0.2223	6892.11	1260.89	5631.22	2521.78	8153	0.309307	0.822194
		0.7453	4585	89	4496	178	4674	0.038083	0.0379936		0.2221	6896.82	1264.18	5632.64	2528.36	8161	0.30981	0.82248
		0.7448	4586	89	4497	178	4675	0.0380749	0.0379936		0.2218	6901.53	1267.47	5634.06	2534.94	8169	0.310312	0.822747
		0.7447	4587	89	4498	178	4676	0.0380667	0.0379936		0.2216	6906.24	1270.76	5635.48	2541.52	8177	0.310813	0.823127
		0.7436	4590	89	4501	178	4679	0.0380423	0.0379936		0.2214	6910.95	1274.05	5636.89	2548.11	8185	0.311314	0.823393
		0.7435	4591	89	4502	178	4680	0.0380342	0.0379936		0.2212	6915.65	1277.35	5638.3	2554.7	8193	0.311814	0.82362
		0.7433	4592	89	4503	178	4681	0.0380261	0.0379936		0.2209	6920.36	1280.64	5639.71	2561.29	8201	0.312314	0.823998
		0.7426	4593	89	4504	178	4682	0.0380179	0.0379936		0.2206	6925.06	1283.94	5641.12	2567.88	8209	0.312813	0.824374
		0.7424	4594	89	4505	178	4683	0.0380098	0.0379936		0.2204	6929.76	1287.24	5642.52	2574.48	8217	0.313311	0.824581
		0.742	4595	89	4506	178	4684	0.0380017	0.0379936		0.22	6934.46	1290.54	5643.93	2581.07	8225	0.313808	0.824919
		0.7413	4596	89	4507	178	4685	0.0379936	0.0379936		0.2198	6939.16	1293.84	5645.33	2587.67	8233	0.314305	0.825125
		0.7411	4596	90	4506	180	4686	0.0384123	0.038355		0.2196	6943.86	1297.14	5646.72	2594.28	8241	0.314801	0.825424
		0.7405	4597	90	4507	180	4687	0.0384041	0.038355		0.2194	6948.56	1300.44	5648.12	2600.88	8249	0.315297	0.825797
		0.7401	4598	90	4508	180	4688	0.0383959	0.038355		0.2192	6953.26	1303.74	5649.51	2607.49	8257	0.315791	0.826095
		0.7391	4599	90	4509	180	4689	0.0383877	0.038355		0.2191	6957.95	1307.05	5650.9	2614.1	8265	0.316285	0.826281
		0.7389	4600	90	4510	180	4690	0.0383795	0.038355		0.2188	6962.64	1310.36	5652.29	2620.71	8273	0.316779	0.826725
		0.7378	4601	90	4511	180	4691	0.0383713	0.038355		0.2187	6967.34	1313.66	5653.67	2627.33	8281	0.317272	0.826892
		0.7377	4602	90	4512	180	4692	0.0383632	0.038355		0.2185	6972.03	1316.97	5655.06	2633.94	8289	0.317764	0.827224
		0.737	4603	90	4513	180	4693	0.038355	0.038355		0.2183	6976.72	1320.28	5656.44	2640.56	8297	0.318255	0.827519
		0.7367	4603	91	4512	182	4694	0.0387729	0.0387729		0.2181	6981.41	1323.59	5657.82	2647.18	8305	0.318746	0.82785
		0.7365	4603	92	4511	184	4695	0.0391906	0.039124		0.2178	6986.1	1326.9	5659.19	2653.81	8313	0.319236	0.828179
		0.7354	4604	92	4512	184	4696	0.0391823	0.039124		0.2176	6990.78	1330.22	5660.57	2660.43	8321	0.319725	0.82849
		0.7353	4605	92	4513	184	4697	0.0391739	0.039124		0.2175	6995.47	1333.53	5661.94	2667.06	8329	0.320214	0.828709
		0.7347	4606	92	4514	184	4698	0.0391656	0.039124		0.2174	7000.15	1336.85	5663.31	2673.69	8337	0.320702	0.828928
		0.7337	4607	92	4515	184	4699	0.0391573	0.039124		0.2172	7004.84	1340.16	5664.67	2680.33	8345	0.32119	0.82931
		0.7335	4608	92	4516	184	4700	0.0391489	0.039124		0.2169	7009.52	1343.48	5666.04	2686.96	8353	0.321677	0.829655
		0.7334	4609	92	4517	184	4701	0.0391406	0.039124		0.2168	7014.2	1346.8	5667.4	2693.6	8361	0.322163	0.829854
		0.7332	4610	92	4518	184	4702	0.0391323	0.039124		0.2167	7018.88	1350.12	5668.76	2700.24	8369	0.322648	0.830089
		0.7329	4611	92	4519	184	4703	0.039124	0.039124		0.2164	7023.56	1353.44	5670.11	2706.89	8377	0.323133	0.830521
		0.7328	4611	93	4518	186	4704	0.0395408	0.0394821		0.2162	7028.23	1356.77	5671.47	2713.53	8385	0.323617	0.830809
		0.7325	4612	93	4519	186	4705	0.0395324	0.0394821		0.2161	7032.91	1360.09	5672.82	2720.18	8393	0.324101	0.831024
		0.7315	4613	93	4520	186	4706	0.039524	0.0394821		0.2159	7037.59	1363.41	5674.17	2726.83	8401	0.324584	0.831365
		0.731	4614	93	4521	186	4707	0.0395156	0.0394821		0.2157	7042.26	1366.74	5675.52	2733.48	8409	0.325066	0.831704
		0.7308	4615	93	4522	186	4708	0.0395072	0.0394821		0.2156	7046.93	1370.07	5676.87	2740.13	8417	0.325548	0.8319
		0.7305	4616	93	4523	186	4709	0.0394988	0.0394821		0.2155	7051.6	1373.4	5678.21	2746.79	8425	0.326028	0.832096
		0.7302	4617	93	4524	186	4710	0.0394904	0.0394821		0.2153	7056.28	1376.72	5679.55	2753.45	8433	0.326509	0.832452
		0.7289	4618	93	4525	186	4711	0.0394821	0.0394821		0.2152	7060.95	1380.05	5680.89	2760.11	8441	0.326988	0.832664
		0.7287	4618	94	4524	188	4712	0.0398981	0.0398221		0.215	7065.61	1383.39	5682.23	2766.77	8449	0.327468	0.832983
		0.728	4619	94	4525	188	4713	0.0398897	0.0398221		0.2148	7070.28	1386.72	5683.56	2773.44	8457	0.327946	0.833354
		0.7274	4620	94	4526	188	4714	0.0398812	0.0398221		0.2147	7074.95	1390.05	5684.89	2780.11	8465	0.328424	0.833583
		0.7271	4621	94	4527	188	4715	0.0398727	0.0398221		0.2145	7079.61	1393.39	5686.22	2786.78	8473	0.328901	0.833917
		0.7267	4622	94	4528	188	4716	0.0398643	0.0398221		0.2144	7084.28	1396.72	5687.55	2793.45	8481	0.329377	0.834074
		0.7266	4623	94	4529	188	4717	0.0398558	0.0398221		0.2142	7088.94	1400.06	5688.88	2800.12	8489	0.329853	0.834372
		0.7265	4624	94	4530	188	4718	0.0398474	0.0398221		0.214	7093.6	1403.4	5690.2	2806.8	8497	0.330328	0.834774
		0.7263	4625	94	4531	188	4719	0.0398389	0.0398221		0.2139	7098.26	1406.74	5691.52	2813.48	8505	0.330803	0.834948
		0.7247	4626	94	4532	188	4720	0.0398305	0.0398221		0.2137	7102.92	1410.08	5692.84	2820.16	8513	0.331277	0.835331
		0.7246	4627	94	4533	188	4721	0.0398221	0.0398221		0.2136	7107.58	1413.42	5694.16	2826.84	8521	0.33175	0.835557
		0.7244	4627	95	4532	190	4722	0.0402372	0.0402202		0.2134	7112.24	1416.76	5695.47	2833.53	8529	0.332223	0.835834
		0.7241	4628	95	4533	190	4723	0.0402287	0.0402202		0.2132	7116.89	1420.11	5696.78	2840.22	8537	0.332695	0.83611
		0.7239	4629	95	4534	190	4724	0.0402202	0.0402202		0.213	7121.55	1423.45	5698.09	2846.91	8545	0.333166	0.836472
		0.7231	4629	96	4533	192	4725	0.0406349	0.0405577		0.2129	7126.2	1426.8	5699.4	2853.6	8553	0.333637	0.836696
		0.7229	4631	96	4535	192	4727	0.0406177	0.0405577		0.2128	7130.85	1430.15	5700.71	2860.29	8561	0.334108	0.836937
		0.7227	4632	96	4536	192	4728	0.0406091	0.0405577		0.2127	7135.5	1433.5	5702.01	2866.99	8569	0.334577	0.837194
		0.7225	4633	96	4537	192	4729	0.0406005	0.0405577		0.2126	7140.15	1436.85	5703.31	2873.69	8577	0.335046	0.837399
		0.7223	4634	96	4538	192	4730	0.040592	0.0405577		0.2124	7144.8	1440.2	5704.61	2880.39	8585	0.335514	0.837792
		0.7215	4635	96	4539	192	4731	0.0405834	0.0405577		0.2123	7149.45	1443.55	5705.91	2887.09	8593	0.335982	0.837979
		0.7214	4636	96	4540	192	4732	0.0405748	0.0405577		0.2121	7154.1	1446.9	5707.2	2893.8	8601	0.336449	0.838421
		0.721	4637	96	4541	192	4733	0.0405662	0.0405577		0.2121	7158.75	1450.25	5708.49	2900.51	8609	0.336916	0.838421
		0.7204	4638	96	4542	192	4734	0.0405577	0.0405577		0.212	7163.39	1453.61	5709.78	2907.22	8617	0.337382	0.838743
		0.7203	4638	97	4541	194	4735	0.0409715	0.0408679		0.2119	7168.04	1456.96	5711.07	2913.93	8625	0.337847	0.839031
		0.7199	4639	97	4542	194	4736	0.0409628	0.0408679		0.2117	7172.68	1460.32	5712.36	2920.64	8633	0.338312	0.839368
		0.7198	4640	97	4543	194	4737	0.0409542	0.0408679		0.2116	7177.32	1463.68	5713.64	2927.36	8641	0.338776	0.839604
		0.7195	4641	97	4544	194	4738	0.0409455	0.0408679		0.2115	7181.96	1467.04	5714.92	2934.08	8649	0.339239	0.839873
		0.7193	4643	97	4546	194	4740	0.0409283	0.0408679		0.2113	7186.6	1470.4	5716.2	2940.8	8657	0.339702	0.840174
		0.7187	4644	97	4547	194	4741	0.0409196	0.0408679		0.2112	7191.24	1473.76	5717.48	2947.52	8665	0.340164	0.840425
		0.7186	4645	97	4548	194	4742	0.040911	0.0408679		0.211	7195.88	1477.12	5718.75	2954.25	8673	0.340626	0.840793
		0.7184	4646	97	4549	194	4743	0.0409024	0.0408679		0.2109	7200.51	1480.49	5720.03	2960.97	8681	0.341087	0.840976
		0.7181	4647	97	4550	194	4744	0.0408938	0.0408679		0.2108	7205.15	1483.85	5721.3	2967.7	8689	0.341547	0.841208
		0.7174	4648	97	4551	194	4745	0.0408851	0.0408679		0.2106	7209.78	1487.22	5722.57	2974.43	8697	0.342007	0.841557
		0.7168	4649	97	4552	194	4746	0.0408765	0.0408679		0.2105	7214.42	1490.58	5723.83	2981.17	8705	0.342466	0.841722
		0.7163	4650	97	4553	194	4747	0.0408679	0.0408679		0.2104	7219.05	1493.95	5725.1	2987.9	8713	0.342925	0.841987
		0.7159	4650	98	4552	196	4748	0.0412805	0.0412111		0.2102	7223.68	1497.32	5726.36	2994.64	8721	0.343383	0.842465
		0.7158	4652	98	4554	196	4750	0.0412632	0.0412111		0.2102	7228.31	1500.69	5727.62	3001.38	8729	0.34384	0.842465
		0.7147	4653	98	4555	196	4751	0.0412545	0.0412111		0.2101	7232.94	1504.06	5728.88	3008.12	8737	0.344297	0.842744
		0.7145	4654	98	4556	196	4752	0.0412458	0.0412111		0.2099	7237.57	1507.43	5730.13	3014.87	8745	0.344753	0.843138
		0.7142	4655	98	4557	196	4753	0.0412371	0.0412111		0.2098	7242.19	1510.81	5731.39	3021.61	8753	0.345209	0.843285
		0.7132	4657	98	4559	196	4755	0.0412198	0.0412111		0.2096	7246.82	1514.18	5732.64	3028.36	8761	0.345664	0.843709
		0.7124	4658	98	4560	196	4756	0.0412111	0.0412111		0.2095	7251.44	1517.56	5733.89	3035.11	8769	0.346118	0.843856
		0.7123	4658	99	4559	198	4757	0.0416229	0.0416141		0.2094	7256.07	1520.93	5735.14	3041.86	8777	0.346572	0.844035
		0.7122	4659	99	4560	198	4758	0.0416141	0.0416141		0.2092	7260.69	1524.31	5736.38	3048.62	8785	0.347025	0.84444
		0.7121	4659	100	4559	200	4759	0.0420256	0.0420256		0.2091	7265.31	1527.69	5737.63	3055.37	8793	0.347478	0.844618
		0.712	4659	101	4558	202	4760	0.042437	0.0423836		0.209	7269.93	1531.07	5738.87	3062.13	8801	0.34793	0.844828
		0.7114	4660	101	4559	202	4761	0.0424281	0.0423836		0.2089	7274.55	1534.45	5740.11	3068.89	8809	0.348381	0.845087
		0.711	4662	101	4561	202	4763	0.0424102	0.0423836		0.2088	7279.17	1537.83	5741.34	3075.66	8817	0.348832	0.84536
		0.7106	4663	101	4562	202	4764	0.0424013	0.0423836		0.2087	7283.79	1541.21	5742.58	3082.42	8825	0.349283	0.845633
		0.7104	4664	101	4563	202	4765	0.0423924	0.0423836		0.2086	7288.41	1544.59	5743.81	3089.19	8833	0.349732	0.845906
		0.7102	4665	101	4564	202	4766	0.0423836	0.0423836		0.2084	7293.02	1547.98	5745.04	3095.96	8841	0.350182	0.84629
		0.7101	4665	102	4563	204	4767	0.0427942	0.0427315		0.2083	7297.64	1551.36	5746.27	3102.73	8849	0.35063	0.846529
		0.7096	4666	102	4564	204	4768	0.0427852	0.0427315		0.2082	7302.25	1554.75	5747.5	3109.5	8857	0.351078	0.846736
		0.708	4667	102	4565	204	4769	0.0427763	0.0427315		0.2081	7306.86	1558.14	5748.73	3116.27	8865	0.351526	0.846911
		0.7071	4668	102	4566	204	4770	0.0427673	0.0427315		0.208	7311.47	1561.53	5749.95	3123.05	8873	0.351972	0.847165
		0.7066	4669	102	4567	204	4771	0.0427583	0.0427315		0.2079	7316.09	1564.91	5751.17	3129.83	8881	0.352419	0.847418
		0.7063	4670	102	4568	204	4772	0.0427494	0.0427315		0.2078	7320.69	1568.31	5752.39	3136.61	8889	0.352864	0.847639
		0.706	4671	102	4569	204	4773	0.0427404	0.0427315		0.2076	7325.3	1571.7	5753.61	3143.39	8897	0.353309	0.848144
		0.7051	4672	102	4570	204	4774	0.0427315	0.0427315		0.2076	7329.91	1575.09	5754.82	3150.18	8905	0.353754	0.848144
		0.7048	4672	103	4569	206	4775	0.0431414	0.0430872		0.2075	7334.52	1578.48	5756.03	3156.97	8913	0.354198	0.848458
		0.704	4673	103	4570	206	4776	0.0431323	0.0430872		0.2074	7339.12	1581.88	5757.25	3163.75	8921	0.354641	0.848725
		0.7027	4675	103	4572	206	4778	0.0431143	0.0430872		0.2073	7343.73	1585.27	5758.45	3170.55	8929	0.355084	0.848975
		0.7026	4676	103	4573	206	4779	0.0431053	0.0430872		0.2072	7348.33	1588.67	5759.66	3177.34	8937	0.355526	0.849271
		0.7024	4678	103	4575	206	4781	0.0430872	0.0430872		0.2071	7352.93	1592.07	5760.87	3184.13	8945	0.355968	0.849536
		0.7019	4678	104	4574	208	4782	0.0434964	0.0434692		0.207	7357.53	1595.47	5762.07	3190.93	8953	0.356409	0.849738
		0.7016	4679	104	4575	208	4783	0.0434874	0.0434692		0.2069	7362.13	1598.87	5763.27	3197.73	8961	0.35685	0.850002
		0.7015	4680	104	4576	208	4784	0.0434783	0.0434692		0.2068	7366.73	1602.27	5764.47	3204.53	8969	0.35729	0.850281
		0.7012	4681	104	4577	208	4785	0.0434692	0.0434692		0.2067	7371.33	1605.67	5765.67	3211.33	8977	0.357729	0.850636
		0.7011	4682	105	4577	210	4787	0.0438688	0.0438505		0.2067	7375.93	1609.07	5766.86	3218.14	8985	0.358168	0.850636
		0.7006	4683	105	4578	210	4788	0.0438596	0.0438505		0.2066	7380.53	1612.47	5768.05	3224.95	8993	0.358606	0.851036
		0.6997	4684	105	4579	210	4789	0.0438505	0.0438505		0.2065	7385.12	1615.88	5769.25	3231.75	9001	0.359044	0.851343
		0.6993	4684	106	4578	212	4790	0.0442589	0.0441115		0.2065	7389.72	1619.28	5770.43	3238.57	9009	0.359481	0.851343
		0.6986	4687	106	4581	212	4793	0.0442312	0.0441115		0.2064	7394.31	1622.69	5771.62	3245.38	9017	0.359918	0.851695
		0.6979	4689	106	4583	212	4795	0.0442127	0.0441115		0.2062	7398.9	1626.1	5772.81	3252.19	9025	0.360354	0.852031
		0.6977	4690	106	4584	212	4796	0.0442035	0.0441115		0.2061	7403.49	1629.51	5773.99	3259.01	9033	0.360789	0.852168
		0.697	4691	106	4585	212	4797	0.0441943	0.0441115		0.2059	7408.09	1632.91	5775.17	3265.83	9041	0.361224	0.852427
		0.6969	4692	106	4586	212	4798	0.0441851	0.0441115		0.2054	7412.68	1636.32	5776.35	3272.65	9049	0.361659	0.8527
		0.6961	4693	106	4587	212	4799	0.0441759	0.0441115		0.2052	7417.26	1639.74	5777.53	3279.47	9057	0.362093	0.852942
		0.696	4694	106	4588	212	4800	0.0441667	0.0441115		0.2048	7421.85	1643.15	5778.7	3286.3	9065	0.362526	0.853184
		0.6959	4695	106	4589	212	4801	0.0441575	0.0441115		0.2044	7426.44	1646.56	5779.88	3293.12	9073	0.362959	0.85338
		0.6951	4696	106	4590	212	4802	0.0441483	0.0441115		0.2041	7431.02	1649.98	5781.05	3299.95	9081	0.363391	0.853651
		0.6946	4697	106	4591	212	4803	0.0441391	0.0441115		0.2037	7435.61	1653.39	5782.22	3306.78	9089	0.363822	0.853892
		0.6943	4698	106	4592	212	4804	0.0441299	0.0441115		0.2034	7440.19	1656.81	5783.39	3313.61	9097	0.364253	0.854147
		0.6942	4699	106	4593	212	4805	0.0441207	0.0441115		0.2031	7444.78	1660.22	5784.55	3320.45	9105	0.364684	0.854401
		0.6938	4700	106	4594	212	4806	0.0441115	0.0441115		0.2028	7449.36	1663.64	5785.72	3327.28	9113	0.365114	0.854655
		0.6927	4700	107	4593	214	4807	0.0445184	0.0444999		0.2026	7453.94	1667.06	5786.88	3334.12	9121	0.365543	0.854804
		0.6918	4702	107	4595	214	4809	0.0444999	0.0444999		0.2022	7458.52	1670.48	5788.04	3340.96	9129	0.365972	0.855131
		0.6917	4703	108	4595	216	4811	0.0448971	0.0448971		0.202	7463.1	1673.9	5789.2	3347.8	9137	0.366401	0.855295
		0.6906	4703	109	4594	218	4812	0.0453034	0.0453034		0.2016	7467.68	1677.32	5790.35	3354.65	9145	0.366829	0.855591
		0.6903	4703	110	4593	220	4813	0.0457095	0.0457		0.2013	7472.25	1680.75	5791.51	3361.49	9153	0.367256	0.855828
		0.6898	4704	110	4594	220	4814	0.0457	0.0457		0.2011	7476.83	1684.17	5792.66	3368.34	9161	0.367683	0.856005
		0.6891	4704	111	4593	222	4815	0.0461059	0.0460581		0.2007	7481.41	1687.59	5793.81	3375.19	9169	0.368109	0.8563
		0.6886	4705	111	4594	222	4816	0.0460963	0.0460581		0.2004	7485.98	1691.02	5794.96	3382.04	9177	0.368534	0.85652
		0.6874	4706	111	4595	222	4817	0.0460868	0.0460581		0.2001	7490.55	1694.45	5796.11	3388.89	9185	0.36896	0.856711
		0.6869	4707	111	4596	222	4818	0.0460772	0.0460581		0.1998	7495.13	1697.87	5797.25	3395.75	9193	0.369384	0.856975
		0.686	4708	111	4597	222	4819	0.0460676	0.0460581		0.1994	7499.7	1701.3	5798.39	3402.61	9201	0.369808	0.857208
		0.6857	4709	111	4598	222	4820	0.0460581	0.0460581		0.1991	7504.27	1704.73	5799.54	3409.46	9209	0.370232	0.857427
		0.6855	4709	112	4597	224	4821	0.0464634	0.046396		0.1989	7508.84	1708.16	5800.68	3416.32	9217	0.370655	0.857617
		0.6841	4710	112	4598	224	4822	0.0464538	0.046396		0.1983	7513.41	1711.59	5801.81	3423.19	9225	0.371077	0.857878
		0.6839	4711	112	4599	224	4823	0.0464441	0.046396		0.1979	7517.97	1715.03	5802.95	3430.05	9233	0.371499	0.858183
		0.6836	4713	112	4601	224	4825	0.0464249	0.046396		0.1976	7522.54	1718.46	5804.08	3436.92	9241	0.371921	0.858356
		0.6834	4714	112	4602	224	4826	0.0464153	0.046396		0.1972	7527.11	1721.89	5805.21	3443.79	9249	0.372341	0.858602
		0.6831	4715	112	4603	224	4827	0.0464056	0.046396		0.197	7531.67	1725.33	5806.34	3450.66	9257	0.372762	0.858761
		0.6825	4716	112	4604	224	4828	0.046396	0.046396		0.1967	7536.24	1728.76	5807.47	3457.53	9265	0.373182	0.859077
		0.6817	4716	113	4603	226	4829	0.0468006	0.0467522		0.1962	7540.8	1732.2	5808.6	3464.4	9273	0.373601	0.859336
		0.6811	4717	113	4604	226	4830	0.0467909	0.0467522		0.196	7545.36	1735.64	5809.72	3471.28	9281	0.37402	0.859508
		0.6808	4718	113	4605	226	4831	0.0467812	0.0467522		0.1957	7549.92	1739.08	5810.85	3478.15	9289	0.374438	0.859751
		0.6807	4719	113	4606	226	4832	0.0467715	0.0467522		0.1954	7554.48	1742.52	5811.97	3485.03	9297	0.374856	0.859994
		0.6803	4720	113	4607	226	4833	0.0467618	0.0467522		0.1948	7559.04	1745.96	5813.09	3491.91	9305	0.375273	0.860222
		0.6802	4721	113	4608	226	4834	0.0467522	0.0467522		0.1944	7563.6	1749.4	5814.2	3498.8	9313	0.375689	0.860463
		0.6797	4721	114	4607	228	4835	0.0471562	0.0470394		0.1941	7568.16	1752.84	5815.32	3505.68	9321	0.376106	0.860648
		0.6786	4722	114	4608	228	4836	0.0471464	0.0470394		0.1937	7572.72	1756.28	5816.43	3512.57	9329	0.376521	0.860889
		0.6777	4723	114	4609	228	4837	0.0471367	0.0470394		0.1933	7577.27	1759.73	5817.54	3519.46	9337	0.376936	0.861143
		0.6774	4724	114	4610	228	4838	0.0471269	0.0470394		0.1929	7581.83	1763.17	5818.66	3526.34	9345	0.377351	0.861369
		0.6769	4725	114	4611	228	4839	0.0471172	0.0470394		0.1926	7586.38	1766.62	5819.76	3533.24	9353	0.377765	0.861538
		0.6767	4726	114	4612	228	4840	0.0471074	0.0470394		0.192	7590.93	1770.07	5820.87	3540.13	9361	0.378179	0.861833
		0.6765	4727	114	4613	228	4841	0.0470977	0.0470394		0.1917	7595.49	1773.51	5821.97	3547.03	9369	0.378592	0.862044
		0.6761	4728	114	4614	228	4842	0.047088	0.0470394		0.1914	7600.04	1776.96	5823.08	3553.92	9377	0.379004	0.862254
		0.6759	4729	114	4615	228	4843	0.0470783	0.0470394		0.1911	7604.59	1780.41	5824.18	3560.82	9385	0.379416	0.862463
		0.6758	4730	114	4616	228	4844	0.0470685	0.0470394		0.1907	7609.14	1783.86	5825.28	3567.72	9393	0.379828	0.862686
		0.6756	4732	114	4618	228	4846	0.0470491	0.0470394		0.1903	7613.69	1787.31	5826.38	3574.62	9401	0.380239	0.862937
		0.6751	4733	114	4619	228	4847	0.0470394	0.0470394		0.1901	7618.24	1790.76	5827.47	3581.53	9409	0.380649	0.863118
		0.6745	4734	115	4619	230	4849	0.0474325	0.0472862		0.1897	7622.78	1794.22	5828.56	3588.44	9417	0.381059	0.863353
		0.6736	4736	115	4621	230	4851	0.0474129	0.0472862		0.1892	7627.33	1797.67	5829.66	3595.34	9425	0.381469	0.863561
		0.6729	4737	115	4622	230	4852	0.0474031	0.0472862		0.1889	7631.87	1801.13	5830.75	3602.25	9433	0.381878	0.863782
		0.6721	4738	115	4623	230	4853	0.0473934	0.0472862		0.1886	7636.42	1804.58	5831.84	3609.16	9441	0.382286	0.863975
		0.6719	4739	115	4624	230	4854	0.0473836	0.0472862		0.1881	7640.96	1808.04	5832.92	3616.08	9449	0.382694	0.864236
		0.6718	4740	115	4625	230	4855	0.0473738	0.0472862		0.1879	7645.5	1811.5	5834.01	3622.99	9457	0.383102	0.864442
		0.6717	4741	115	4626	230	4856	0.0473641	0.0472862		0.1875	7650.05	1814.95	5835.09	3629.91	9465	0.383509	0.864662
		0.6711	4742	115	4627	230	4857	0.0473543	0.0472862		0.187	7654.59	1818.41	5836.17	3636.83	9473	0.383915	0.864922
		0.6705	4743	115	4628	230	4858	0.0473446	0.0472862		0.1869	7659.13	1821.87	5837.25	3643.75	9481	0.384321	0.865045
		0.6702	4744	115	4629	230	4859	0.0473348	0.0472862		0.1864	7663.67	1825.33	5838.33	3650.67	9489	0.384726	0.865331
		0.6696	4745	115	4630	230	4860	0.0473251	0.0472862		0.1861	7668.2	1828.8	5839.41	3657.59	9497	0.385131	0.865562
		0.6691	4746	115	4631	230	4861	0.0473154	0.0472862		0.1858	7672.74	1832.26	5840.48	3664.52	9505	0.385536	0.865779
		0.6689	4747	115	4632	230	4862	0.0473056	0.0472862		0.1855	7677.28	1835.72	5841.55	3671.45	9513	0.38594	0.865942
		0.6688	4748	115	4633	230	4863	0.0472959	0.0472862		0.1852	7681.81	1839.19	5842.63	3678.37	9521	0.386343	0.866172
		0.6686	4749	115	4634	230	4864	0.0472862	0.0472862		0.1846	7686.35	1842.65	5843.7	3685.3	9529	0.386746	0.866469
		0.6685	4749	116	4633	232	4865	0.0476876	0.0476288		0.1845	7690.88	1846.12	5844.76	3692.24	9537	0.387149	0.866604
		0.6683	4750	116	4634	232	4866	0.0476778	0.0476288		0.184	7695.41	1849.59	5845.83	3699.17	9545	0.387551	0.866832
		0.6676	4751	116	4635	232	4867	0.047668	0.0476288		0.1835	7699.95	1853.05	5846.89	3706.11	9553	0.387952	0.867047
		0.6674	4752	116	4636	232	4868	0.0476582	0.0476288		0.1832	7704.48	1856.52	5847.96	3713.04	9561	0.388353	0.867288
		0.6671	4753	116	4637	232	4869	0.0476484	0.0476288		0.1829	7709.01	1859.99	5849.02	3719.98	9569	0.388754	0.867502
		0.6668	4754	116	4638	232	4870	0.0476386	0.0476288		0.1826	7713.54	1863.46	5850.08	3726.92	9577	0.389154	0.867715
		0.6666	4755	116	4639	232	4871	0.0476288	0.0476288		0.1822	7718.07	1866.93	5851.13	3733.87	9585	0.389553	0.867902
		0.6665	4755	117	4638	234	4872	0.0480296	0.048		0.1817	7722.59	1870.41	5852.19	3740.81	9593	0.389952	0.868128
		0.6656	4756	117	4639	234	4873	0.0480197	0.048		0.1813	7727.12	1873.88	5853.24	3747.76	9601	0.390351	0.868314
		0.6654	4757	117	4640	234	4874	0.0480098	0.048		0.1809	7731.65	1877.35	5854.3	3754.7	9609	0.390749	0.868592
		0.6651	4758	117	4641	234	4875	0.048	0.048		0.1806	7736.17	1880.83	5855.35	3761.65	9617	0.391146	0.868777
		0.6646	4758	118	4640	236	4876	0.0484003	0.048321		0.18	7740.7	1884.3	5856.4	3768.6	9625	0.391543	0.869001
		0.6634	4759	118	4641	236	4877	0.0483904	0.048321		0.1797	7745.22	1887.78	5857.44	3775.56	9633	0.39194	0.869185
		0.6627	4761	118	4643	236	4879	0.0483706	0.048321		0.1792	7749.74	1891.26	5858.49	3782.51	9641	0.392336	0.869422
		0.6624	4762	118	4644	236	4880	0.0483607	0.048321		0.1789	7754.27	1894.73	5859.53	3789.47	9649	0.392732	0.869618
		0.662	4763	118	4645	236	4881	0.0483507	0.048321		0.1786	7758.79	1898.21	5860.57	3796.43	9657	0.393127	0.869802
		0.6617	4765	118	4647	236	4883	0.0483309	0.048321		0.1782	7763.31	1901.69	5861.61	3803.39	9665	0.393522	0.87005
		0.6616	4766	118	4648	236	4884	0.048321	0.048321		0.1779	7767.83	1905.17	5862.65	3810.35	9673	0.393916	0.870206
		0.6615	4766	119	4647	238	4885	0.0487206	0.0486807		0.1775	7772.35	1908.65	5863.69	3817.31	9681	0.394309	0.870428
		0.6609	4767	119	4648	238	4886	0.0487106	0.0486807		0.1772	7776.86	1912.14	5864.73	3824.27	9689	0.394703	0.870635
		0.6606	4768	119	4649	238	4887	0.0487006	0.0486807		0.1769	7781.38	1915.62	5865.76	3831.24	9697	0.395095	0.87083
		0.6604	4769	119	4650	238	4888	0.0486907	0.0486807		0.1766	7785.9	1919.1	5866.79	3838.21	9705	0.395488	0.871037
		0.66	4770	119	4651	238	4889	0.0486807	0.0486807		0.1764	7790.41	1922.59	5867.82	3845.18	9713	0.395879	0.871231
		0.6597	4770	120	4650	240	4890	0.0490798	0.0490597		0.1761	7794.93	1926.07	5868.85	3852.15	9721	0.396271	0.87145
		0.6596	4771	120	4651	240	4891	0.0490697	0.0490597		0.1759	7799.44	1929.56	5869.88	3859.12	9729	0.396662	0.871682
		0.6595	4772	120	4652	240	4892	0.0490597	0.0490597		0.1757	7803.95	1933.05	5870.9	3866.1	9737	0.397052	0.871939
		0.6583	4772	121	4651	242	4893	0.0494584	0.0494382		0.1756	7808.46	1936.54	5871.93	3873.07	9745	0.397442	0.872157
		0.6578	4774	121	4653	242	4895	0.0494382	0.0494382		0.1755	7812.98	1940.02	5872.95	3880.05	9753	0.397831	0.872502
		0.6571	4774	122	4652	244	4896	0.0498366	0.0497858		0.1755	7817.49	1943.51	5873.97	3887.03	9761	0.39822	0.872502
		0.6566	4775	122	4653	244	4897	0.0498264	0.0497858		0.1755	7822	1947	5874.99	3894.01	9769	0.398609	0.872502
		0.6561	4776	122	4654	244	4898	0.0498163	0.0497858		0.1754	7826.5	1950.5	5876.01	3900.99	9777	0.398997	0.873808
		0.6549	4777	122	4655	244	4899	0.0498061	0.0497858		0.1754	7831.01	1953.99	5877.02	3907.98	9785	0.399384	0.873808
		0.6547	4778	122	4656	244	4900	0.0497959	0.0497858		0.1754	7835.52	1957.48	5878.04	3914.96	9793	0.399771	0.873808
		0.6541	4779	122	4657	244	4901	0.0497858	0.0497858		0.1754	7840.03	1960.97	5879.05	3921.95	9801	0.400158	0.873808
		0.6538	4779	123	4656	246	4902	0.0501836	0.0501836		0.1754	7844.53	1964.47	5880.06	3928.94	9809	0.400544	0.873808
		0.6533	4779	124	4655	248	4903	0.0505813	0.0505813		0.1754	7849.04	1967.96	5881.07	3935.93	9817	0.40093	0.873808
		0.6532	4779	125	4654	250	4904	0.0509788	0.050958		0.1754	7853.54	1971.46	5882.08	3942.92	9825	0.401315	0.873808
		0.6523	4780	125	4655	250	4905	0.0509684	0.050958		0.1754	7858.04	1974.96	5883.08	3949.92	9833	0.4017	0.873808
		0.6515	4781	125	4656	250	4906	0.050958	0.050958		0.1754	7862.54	1978.46	5884.09	3956.91	9841	0.402084	0.873808
		0.6511	4781	126	4655	252	4907	0.0513552	0.0513552		0.1754	7867.05	1981.95	5885.09	3963.91	9849	0.402468	0.873808
		0.6508	4781	127	4654	254	4908	0.0517522	0.0517312		0.1752	7871.55	1985.45	5886.09	3970.91	9857	0.402851	0.874924
		0.6506	4782	127	4655	254	4909	0.0517417	0.0517312		0.1745	7876.05	1988.95	5887.09	3977.91	9865	0.403234	0.875111
		0.6503	4783	127	4656	254	4910	0.0517312	0.0517312		0.1734	7880.55	1992.45	5888.09	3984.91	9873	0.403617	0.875322
		0.6498	4784	128	4656	256	4912	0.0521173	0.0519059		0.1722	7885.04	1995.96	5889.09	3991.91	9881	0.403999	0.875521
		0.6497	4785	128	4657	256	4913	0.0521067	0.0519059		0.1715	7889.54	1999.46	5890.08	3998.92	9889	0.40438	0.875732
		0.6485	4786	128	4658	256	4914	0.0520961	0.0519059		0.1709	7894.04	2002.96	5891.08	4005.92	9897	0.404761	0.875917
		0.6479	4787	128	4659	256	4915	0.0520855	0.0519059		0.17	7898.53	2006.47	5892.07	4012.93	9905	0.405142	0.876103
		0.6477	4788	128	4660	256	4916	0.0520749	0.0519059		0.1693	7903.03	2009.97	5893.06	4019.94	9913	0.405522	0.876324
		0.6476	4789	128	4661	256	4917	0.0520643	0.0519059		0.1685	7907.52	2013.48	5894.05	4026.95	9921	0.405902	0.876509
		0.6473	4790	128	4662	256	4918	0.0520537	0.0519059		0.1676	7912.02	2016.98	5895.03	4033.97	9929	0.406281	0.876705
		0.6472	4791	128	4663	256	4919	0.0520431	0.0519059		0.1667	7916.51	2020.49	5896.02	4040.98	9937	0.40666	0.876938
		0.6471	4792	128	4664	256	4920	0.0520325	0.0519059		0.1663	7921	2024	5897	4048	9945	0.407038	0.877109
		0.6466	4793	128	4665	256	4921	0.0520219	0.0519059		0.1656	7925.49	2027.51	5897.99	4055.01	9953	0.407416	0.877305
		0.6462	4794	128	4666	256	4922	0.0520114	0.0519059		0.1649	7929.98	2031.02	5898.97	4062.03	9961	0.407794	0.877488
		0.6459	4795	128	4667	256	4923	0.0520008	0.0519059		0.164	7934.47	2034.53	5899.95	4069.05	9969	0.408171	0.877682
		0.6457	4796	128	4668	256	4924	0.0519903	0.0519059		0.1636	7938.96	2038.04	5900.92	4076.08	9977	0.408547	0.877876
		0.6447	4797	128	4669	256	4925	0.0519797	0.0519059		0.1627	7943.45	2041.55	5901.9	4083.1	9985	0.408923	0.878095
		0.6439	4799	128	4671	256	4927	0.0519586	0.0519059		0.1619	7947.94	2045.06	5902.87	4090.13	9993	0.409299	0.878264
		0.6438	4800	128	4672	256	4928	0.0519481	0.0519059		0.1611	7952.42	2048.58	5903.85	4097.15	10001	0.409674	0.878457
		0.6432	4801	128	4673	256	4929	0.0519375	0.0519059		0.16	7956.91	2052.09	5904.82	4104.18	10009	0.410049	0.878638
		0.643	4802	128	4674	256	4930	0.051927	0.0519059		0.1593	7961.39	2055.61	5905.79	4111.21	10017	0.410423	0.87883
		0.6427	4803	128	4675	256	4931	0.0519164	0.0519059		0.1588	7965.88	2059.12	5906.76	4118.24	10025	0.410797	0.879046
		0.6421	4804	128	4676	256	4932	0.0519059	0.0519059		0.1581	7970.36	2062.64	5907.72	4125.28	10033	0.411171	0.879214
		0.642	4805	129	4676	258	4934	0.0522902	0.0522902		0.1573	7974.84	2066.16	5908.69	4132.31	10041	0.411544	0.879418
		0.6419	4805	130	4675	260	4935	0.0526849	0.0526636		0.1567	7979.33	2069.67	5909.65	4139.35	10049	0.411916	0.879609
		0.6413	4806	130	4676	260	4936	0.0526742	0.0526636		0.1561	7983.81	2073.19	5910.62	4146.38	10057	0.412288	0.879799
		0.6412	4807	130	4677	260	4937	0.0526636	0.0526636		0.1555	7988.29	2076.71	5911.58	4153.42	10065	0.41266	0.880013
		0.64	4807	131	4676	262	4938	0.0530579	0.0530472		0.1551	7992.77	2080.23	5912.53	4160.47	10073	0.413031	0.880168
		0.6394	4808	131	4677	262	4939	0.0530472	0.0530472		0.1546	7997.25	2083.75	5913.49	4167.51	10081	0.413402	0.880369
		0.6393	4808	132	4676	264	4940	0.0534413	0.0533333		0.154	8001.72	2087.28	5914.45	4174.55	10089	0.413773	0.880559
		0.6389	4809	132	4677	264	4941	0.0534305	0.0533333		0.1533	8006.2	2090.8	5915.4	4181.6	10097	0.414142	0.880748
		0.6382	4810	132	4678	264	4942	0.0534197	0.0533333		0.1524	8010.68	2094.32	5916.36	4188.64	10105	0.414512	0.880924
		0.6379	4811	132	4679	264	4943	0.0534089	0.0533333		0.1519	8015.15	2097.85	5917.31	4195.69	10113	0.414881	0.881113
		0.6378	4812	132	4680	264	4944	0.0533981	0.0533333		0.1512	8019.63	2101.37	5918.26	4202.74	10121	0.41525	0.881312
		0.6373	4813	132	4681	264	4945	0.0533873	0.0533333		0.1505	8024.1	2104.9	5919.21	4209.79	10129	0.415618	0.881476
		0.6362	4816	132	4684	264	4948	0.0533549	0.0533333		0.1498	8028.58	2108.42	5920.15	4216.85	10137	0.415986	0.881687
		0.6347	4817	132	4685	264	4949	0.0533441	0.0533333		0.1492	8033.05	2111.95	5921.1	4223.9	10145	0.416353	0.881862
		0.6344	4818	132	4686	264	4950	0.0533333	0.0533333		0.1483	8037.52	2115.48	5922.04	4230.96	10153	0.41672	0.88206
		0.6342	4819	133	4686	266	4952	0.0537157	0.0537157		0.1477	8041.99	2119.01	5922.99	4238.01	10161	0.417086	0.882223
		0.6339	4819	134	4685	268	4953	0.0541086	0.0540977		0.147	8046.46	2122.54	5923.93	4245.07	10169	0.417452	0.882444
		0.6337	4820	134	4686	268	4954	0.0540977	0.0540977		0.1464	8050.93	2126.07	5924.87	4252.13	10177	0.417818	0.882618
		0.6333	4820	135	4685	270	4955	0.0544904	0.0544245		0.1458	8055.4	2129.6	5925.81	4259.19	10185	0.418183	0.882792
		0.6331	4821	135	4686	270	4956	0.0544794	0.0544245		0.1451	8059.87	2133.13	5926.74	4266.26	10193	0.418548	0.883011
		0.6323	4822	135	4687	270	4957	0.0544684	0.0544245		0.1444	8064.34	2136.66	5927.68	4273.32	10201	0.418912	0.883161
		0.6317	4823	135	4688	270	4958	0.0544574	0.0544245		0.1435	8068.81	2140.19	5928.61	4280.39	10209	0.419276	0.883368
		0.6312	4824	135	4689	270	4959	0.0544465	0.0544245		0.1429	8073.27	2143.73	5929.54	4287.46	10217	0.419639	0.883529
		0.6309	4825	135	4690	270	4960	0.0544355	0.0544245		0.1422	8077.74	2147.26	5930.47	4294.53	10225	0.420002	0.883724
		0.6308	4826	135	4691	270	4961	0.0544245	0.0544245		0.1416	8082.2	2150.8	5931.4	4301.6	10233	0.420365	0.88393
		0.6304	4826	136	4690	272	4962	0.0548166	0.0547945		0.1411	8086.67	2154.33	5932.33	4308.67	10241	0.420727	0.88409
		0.6294	4827	136	4691	272	4963	0.0548056	0.0547945		0.1406	8091.13	2157.87	5933.26	4315.74	10249	0.421089	0.884284
		0.6293	4828	136	4692	272	4964	0.0547945	0.0547945		0.1401	8095.59	2161.41	5934.18	4322.82	10257	0.42145	0.884466
		0.6292	4828	137	4691	274	4965	0.0551863	0.0551752		0.1395	8100.05	2164.95	5935.11	4329.89	10265	0.421811	0.884625
		0.6284	4829	137	4692	274	4966	0.0551752	0.0551752		0.1389	8104.51	2168.49	5936.03	4336.97	10273	0.422172	0.884829
		0.6281	4829	138	4691	276	4967	0.0555667	0.0554774		0.1384	8108.98	2172.02	5936.95	4344.05	10281	0.422532	0.884999
		0.6277	4830	138	4692	276	4968	0.0555556	0.0554774		0.1379	8113.43	2175.57	5937.87	4351.13	10289	0.422892	0.88518
		0.6274	4831	138	4693	276	4969	0.0555444	0.0554774		0.1372	8117.89	2179.11	5938.79	4358.21	10297	0.423251	0.885338
		0.6272	4832	138	4694	276	4970	0.0555332	0.0554774		0.1364	8122.35	2182.65	5939.7	4365.3	10305	0.42361	0.885529
		0.6265	4833	138	4695	276	4971	0.055522	0.0554774		0.1359	8126.81	2186.19	5940.62	4372.38	10313	0.423968	0.88572
		0.6263	4834	138	4696	276	4972	0.0555109	0.0554774		0.1353	8131.27	2189.73	5941.53	4379.47	10321	0.424326	0.885911
		0.625	4835	138	4697	276	4973	0.0554997	0.0554774		0.1339	8135.72	2193.28	5942.44	4386.56	10329	0.424684	0.886079
		0.6246	4837	138	4699	276	4975	0.0554774	0.0554774		0.131	8140.18	2196.82	5943.35	4393.65	10337	0.425041	0.886258
		0.6243	4837	139	4698	278	4976	0.0558682	0.0558682		0.1284	8144.63	2200.37	5944.26	4400.74	10345	0.425397	0.886436
		0.6236	4837	140	4697	280	4977	0.0562588	0.0562023		0.1265	8149.09	2203.91	5945.17	4407.83	10353	0.425754	0.886614
		0.6229	4838	140	4698	280	4978	0.0562475	0.0562023		0.1241	8153.54	2207.46	5946.08	4414.92	10361	0.42611	0.886781
		0.6227	4840	140	4700	280	4980	0.0562249	0.0562023		0.1222	8157.99	2211.01	5946.98	4422.02	10369	0.426465	0.88697
		0.6223	4841	140	4701	280	4981	0.0562136	0.0562023		0.1199	8162.44	2214.56	5947.89	4429.11	10377	0.42682	0.887147
		0.6211	4842	140	4702	280	4982	0.0562023	0.0562023		0.1184	8166.89	2218.11	5948.79	4436.21	10385	0.427175	0.887324
		0.6209	4842	141	4701	282	4983	0.0565924	0.0565811		0.1164	8171.34	2221.66	5949.69	4443.31	10393	0.427529	0.887501
		0.6208	4843	141	4702	282	4984	0.0565811	0.0565811		0.1137	8175.79	2225.21	5950.59	4450.41	10401	0.427883	0.887677
		0.6198	4843	142	4701	284	4985	0.0569709	0.0569481		0.1102	8180.24	2228.76	5951.49	4457.51	10409	0.428237	0.887853
		0.6192	4845	142	4703	284	4987	0.0569481	0.0569481		0.1077	8184.69	2232.31	5952.38	4464.62	10417	0.42859	0.888039
		0.6189	4846	143	4703	286	4989	0.0573261	0.0572687		0.1054	8189.14	2235.86	5953.28	4471.72	10425	0.428942	0.888204
		0.6178	4847	143	4704	286	4990	0.0573146	0.0572687		0.1032	8193.59	2239.41	5954.17	4478.83	10433	0.429295	0.888379
		0.6161	4848	143	4705	286	4991	0.0573031	0.0572687		0.1012	8198.03	2242.97	5955.06	4485.94	10441	0.429646	0.888553
		0.616	4849	143	4706	286	4992	0.0572917	0.0572687		0.09946	8202.48	2246.52	5955.95	4493.05	10449	0.429998	0.888728
		0.6159	4851	143	4708	286	4994	0.0572687	0.0572687		0.09793	8206.92	2250.08	5956.84	4500.16	10457	0.430349	0.888902
		0.6158	4851	144	4707	288	4995	0.0576577	0.057623		0.09605	8211.37	2253.63	5957.73	4507.27	10465	0.430699	0.889076
		0.6155	4852	144	4708	288	4996	0.0576461	0.057623		0.09417	8215.81	2257.19	5958.62	4514.38	10473	0.43105	0.889249
		0.6151	4853	144	4709	288	4997	0.0576346	0.057623		0.09217	8220.25	2260.75	5959.5	4521.5	10481	0.431399	0.889422
		0.615	4854	144	4710	288	4998	0.057623	0.057623		0.09074	8224.69	2264.31	5960.39	4528.61	10489	0.431749	0.889595
		0.6142	4854	145	4709	290	4999	0.0580116	0.0579305		0.08858	8229.13	2267.87	5961.27	4535.73	10497	0.432098	0.889768
		0.6141	4855	145	4710	290	5000	0.058	0.0579305		0.08565	8233.57	2271.43	5962.15	4542.85	10505	0.432446	0.88994
		0.614	4856	145	4711	290	5001	0.0579884	0.0579305		0.08386	8238.01	2274.99	5963.03	4549.97	10513	0.432795	0.890112
		0.6132	4857	145	4712	290	5002	0.0579768	0.0579305		0.08101	8242.45	2278.55	5963.91	4557.09	10521	0.433142	0.890283
		0.6131	4858	145	4713	290	5003	0.0579652	0.0579305		0.07861	8246.89	2282.11	5964.78	4564.22	10529	0.43349	0.890455
		0.6125	4860	145	4715	290	5005	0.0579421	0.0579305		0.07596	8251.33	2285.67	5965.66	4571.34	10537	0.433837	0.890626
		0.6118	4861	145	4716	290	5006	0.0579305	0.0579305		0.07405	8255.77	2289.23	5966.53	4578.47	10545	0.434184	0.890796
		0.6115	4861	146	4715	292	5007	0.0583184	0.0582951		0.07239	8260.2	2292.8	5967.41	4585.59	10553	0.43453	0.890967
		0.6096	4862	146	4716	292	5008	0.0583067	0.0582951		0.07044	8264.64	2296.36	5968.28	4592.72	10561	0.434876	0.891137
		0.6083	4863	146	4717	292	5009	0.0582951	0.0582951		0.06773	8269.07	2299.93	5969.15	4599.85	10569	0.435221	0.891306
		0.6078	4863	147	4716	294	5010	0.0586826	0.0584958		0.0659	8273.51	2303.49	5970.02	4606.98	10577	0.435566	0.891476
		0.6075	4864	147	4717	294	5011	0.0586709	0.0584958		0.06435	8277.94	2307.06	5970.89	4614.11	10585	0.435911	0.891645
		0.6073	4866	147	4719	294	5013	0.0586475	0.0584958		0.06171	8282.38	2310.62	5971.75	4621.25	10593	0.436255	0.891814
		0.6072	4867	147	4720	294	5014	0.0586358	0.0584958		0.05968	8286.81	2314.19	5972.62	4628.38	10601	0.436599	0.891982
		0.6064	4868	147	4721	294	5015	0.0586241	0.0584958		0.05772	8291.24	2317.76	5973.48	4635.52	10609	0.436942	0.892151
		0.6056	4869	147	4722	294	5016	0.0586124	0.0584958		0.05439	8295.67	2321.33	5974.34	4642.66	10617	0.437285	0.892319
		0.6055	4870	147	4723	294	5017	0.0586008	0.0584958		0.05031	8300.1	2324.9	5975.2	4649.8	10625	0.437628	0.892486
		0.6054	4871	147	4724	294	5018	0.0585891	0.0584958		0.04802	8304.53	2328.47	5976.06	4656.94	10633	0.43797	0.892654
		0.6047	4873	147	4726	294	5020	0.0585657	0.0584958		0.0454	8308.96	2332.04	5976.92	4664.08	10641	0.438312	0.892821
		0.6045	4874	147	4727	294	5021	0.0585541	0.0584958		0.04156	8313.39	2335.61	5977.78	4671.22	10649	0.438654	0.892987
		0.6038	4876	147	4729	294	5023	0.0585308	0.0584958		0.0361	8317.82	2339.18	5978.63	4678.37	10657	0.438995	0.893154
		0.6032	4878	147	4731	294	5025	0.0585075	0.0584958		0.03124	8322.24	2342.76	5979.49	4685.51	10665	0.439336	0.89332
		0.6023	4879	147	4732	294	5026	0.0584958	0.0584958		0.02586	8326.67	2346.33	5980.34	4692.66	10673	0.439676	0.893486
		0.6022	4879	148	4731	296	5027	0.058882	0.0588002		0.02196	8331.09	2349.91	5981.19	4699.81	10681	0.440016	0.893652
		0.6006	4881	148	4733	296	5029	0.0588586	0.0588002		0.01776	8335.52	2353.48	5982.04	4706.96	10689	0.440356	0.893817
		0.6002	4882	148	4734	296	5030	0.0588469	0.0588002		0.01412	8339.94	2357.06	5982.89	4714.11	10697	0.440695	0.893982
		0.6001	4884	148	4736	296	5032	0.0588235	0.0588002		0.01136	8344.37	2360.63	5983.74	4721.26	10705	0.441034	0.894147
		0.5996	4886	148	4738	296	5034	0.0588002	0.0588002		0.007676	8348.79	2364.21	5984.58	4728.42	10713	0.441372	0.894311
		0.5995	4886	149	4737	298	5035	0.0591857	0.0591739		0.004864	8344	2377	5967	4754	10721	0.443429	1
		0.5994	4887	149	4738	298	5036	0.0591739	0.0591739		0.002721	8348	2381	5967	4762	10729	0.443844	1
		0.5988	4887	150	4737	300	5037	0.0595593	0.0595002		0.0007668	8352	2385	5967	4770	10737	0.444258	1
		0.5982	4888	150	4738	300	5038	0.0595474	0.0595002		0	8356	2389	5967	4778	10745	0.444672	1
		0.5981	4889	150	4739	300	5039	0.0595356	0.0595002		0	8360	2393	5967	4786	10753	0.445085	1
		0.5972	4890	150	4740	300	5040	0.0595238	0.0595002		0	8364	2397	5967	4794	10761	0.445498	1
		0.597	4891	150	4741	300	5041	0.059512	0.0595002		0	8368	2401	5967	4802	10769	0.44591	1
		0.5968	4892	150	4742	300	5042	0.0595002	0.0595002		0	8372	2405	5967	4810	10777	0.446321	1
		0.5963	4892	151	4741	302	5043	0.059885	0.0598731		0	8376	2409	5967	4818	10785	0.446732	1
		0.5959	4893	151	4742	302	5044	0.0598731	0.0598731		0	8380	2413	5967	4826	10793	0.447142	1
		0.5955	4893	152	4741	304	5045	0.0602577	0.0602457		0	8384	2417	5967	4834	10801	0.447551	1
		0.5954	4894	152	4742	304	5046	0.0602457	0.0602457		0	8388	2421	5967	4842	10809	0.44796	1
		0.5949	4895	153	4742	306	5048	0.0606181	0.0606181		0	8392	2425	5967	4850	10817	0.448368	1
		0.5945	4896	154	4742	308	5050	0.0609901	0.060978		0	8396	2429	5967	4858	10825	0.448776	1
		0.5939	4897	154	4743	308	5051	0.060978	0.060978		0	8400	2433	5967	4866	10833	0.449183	1
		0.5936	4897	155	4742	310	5052	0.0613618	0.0612406		0	8404	2437	5967	4874	10841	0.44959	1
		0.5928	4898	155	4743	310	5053	0.0613497	0.0612406		0	8408	2441	5967	4882	10849	0.449995	1
		0.5926	4899	155	4744	310	5054	0.0613376	0.0612406		0	8412	2445	5967	4890	10857	0.450401	1
		0.5925	4900	155	4745	310	5055	0.0613254	0.0612406		0	8416	2449	5967	4898	10865	0.450805	1
		0.5924	4902	155	4747	310	5057	0.0613012	0.0612406		0	8420	2453	5967	4906	10873	0.451209	1
		0.5919	4903	155	4748	310	5058	0.061289	0.0612406		0	8424	2457	5967	4914	10881	0.451613	1
		0.5917	4904	155	4749	310	5059	0.0612769	0.0612406		0	8428	2461	5967	4922	10889	0.452016	1
		0.5908	4906	155	4751	310	5061	0.0612527	0.0612406		0	8432	2465	5967	4930	10897	0.452418	1
		0.5907	4907	155	4752	310	5062	0.0612406	0.0612406		0	8436	2469	5967	4938	10905	0.45282	1
		0.5903	4907	156	4751	312	5063	0.0616235	0.0615871		0	8440	2473	5967	4946	10913	0.453221	1
		0.5901	4908	156	4752	312	5064	0.0616114	0.0615871		0	8444	2477	5967	4954	10921	0.453621	1
		0.5896	4909	156	4753	312	5065	0.0615992	0.0615871		0	8448	2481	5967	4962	10929	0.454021	1
		0.5887	4910	156	4754	312	5066	0.0615871	0.0615871		0	8452	2485	5967	4970	10937	0.454421	1
		0.5886	4910	157	4753	314	5067	0.0619696	0.0619452		0	8456	2489	5967	4978	10945	0.45482	1
		0.5885	4911	157	4754	314	5068	0.0619574	0.0619452		0	8460	2493	5967	4986	10953	0.455218	1
		0.5882	4912	157	4755	314	5069	0.0619452	0.0619452		0	8464	2497	5967	4994	10961	0.455615	1
		0.5878	4913	158	4755	316	5071	0.0623151	0.0623028		0	8468	2501	5967	5002	10969	0.456012	1
		0.5867	4914	158	4756	316	5072	0.0623028	0.0623028		0	8472	2505	5967	5010	10977	0.456409	1
		0.5862	4914	159	4755	318	5073	0.0626848	0.0626601		0	8476	2509	5967	5018	10985	0.456805	1
		0.5857	4915	159	4756	318	5074	0.0626724	0.0626601		0	8480	2513	5967	5026	10993	0.4572	1
		0.5854	4916	159	4757	318	5075	0.0626601	0.0626601		0	8484	2517	5967	5034	11001	0.457595	1
		0.5852	4917	160	4757	320	5077	0.0630293	0.0629921		0	8488	2521	5967	5042	11009	0.457989	1
		0.5849	4919	160	4759	320	5079	0.0630045	0.0629921		0	8492	2525	5967	5050	11017	0.458382	1
		0.5848	4920	160	4760	320	5080	0.0629921	0.0629921		0	8496	2529	5967	5058	11025	0.458776	1
		0.5847	4920	161	4759	322	5081	0.0633734	0.0633734		0	8500	2533	5967	5066	11033	0.459168	1
		0.5842	4920	162	4758	324	5082	0.0637544	0.0636792		0	8504	2537	5967	5074	11041	0.45956	1
		0.5839	4921	162	4759	324	5083	0.0637419	0.0636792		0	8508	2541	5967	5082	11049	0.459951	1
		0.5834	4922	162	4760	324	5084	0.0637293	0.0636792		0	8512	2545	5967	5090	11057	0.460342	1
		0.5831	4923	162	4761	324	5085	0.0637168	0.0636792		0	8516	2549	5967	5098	11065	0.460732	1
		0.5827	4924	162	4762	324	5086	0.0637043	0.0636792		0	8520	2553	5967	5106	11073	0.461122	1
		0.5825	4925	162	4763	324	5087	0.0636918	0.0636792		0	8524	2557	5967	5114	11081	0.461511	1
		0.5823	4926	162	4764	324	5088	0.0636792	0.0636792		0	8528	2561	5967	5122	11089	0.461899	1
		0.5822	4926	163	4763	326	5089	0.0640597	0.0640597		0	8532	2565	5967	5130	11097	0.462287	1
		0.5818	4926	164	4762	328	5090	0.0644401	0.0644401		0	8536	2569	5967	5138	11105	0.462674	1
		0.5816	4927	165	4762	330	5092	0.0648075	0.0647567		0	8540	2573	5967	5146	11113	0.463061	1
		0.5812	4928	165	4763	330	5093	0.0647948	0.0647567		0	8544	2577	5967	5154	11121	0.463448	1
		0.581	4929	165	4764	330	5094	0.0647821	0.0647567		0	8548	2581	5967	5162	11129	0.463833	1
		0.5808	4930	165	4765	330	5095	0.0647694	0.0647567		0	8552	2585	5967	5170	11137	0.464218	1
		0.5802	4931	165	4766	330	5096	0.0647567	0.0647567		0	8556	2589	5967	5178	11145	0.464603	1
		0.5801	4932	166	4766	332	5098	0.0651236	0.065098		0	8560	2593	5967	5186	11153	0.464987	1
		0.5789	4933	166	4767	332	5099	0.0651108	0.065098		0	8564	2597	5967	5194	11161	0.46537	1
		0.5784	4934	166	4768	332	5100	0.065098	0.065098		0	8568	2601	5967	5202	11169	0.465753	1
		0.5783	4934	167	4767	334	5101	0.0654774	0.0654517		0	8572	2605	5967	5210	11177	0.466136	1
		0.578	4935	167	4768	334	5102	0.0654645	0.0654517		0	8576	2609	5967	5218	11185	0.466518	1
		0.5778	4936	167	4769	334	5103	0.0654517	0.0654517		0	8580	2613	5967	5226	11193	0.466899	1
		0.5768	4936	168	4768	336	5104	0.0658307	0.0658307		0	8584	2617	5967	5234	11201	0.46728	1
		0.5764	4936	169	4767	338	5105	0.0662096	0.0662096		0	8588	2621	5967	5242	11209	0.46766	1
		0.5763	4936	170	4766	340	5106	0.0665883	0.0665883		0	8592	2625	5967	5250	11217	0.46804	1
		0.5761	4936	171	4765	342	5107	0.0669669	0.0669145		0	8596	2629	5967	5258	11225	0.468419	1
		0.5759	4937	171	4766	342	5108	0.0669538	0.0669145		0	8600	2633	5967	5266	11233	0.468797	1
		0.5753	4938	171	4767	342	5109	0.0669407	0.0669145		0	8604	2637	5967	5274	11241	0.469175	1
		0.5749	4939	171	4768	342	5110	0.0669276	0.0669145		0	8608	2641	5967	5282	11249	0.469553	1
		0.5743	4940	171	4769	342	5111	0.0669145	0.0669145		0	8612	2645	5967	5290	11257	0.46993	1
		0.5741	4940	172	4768	344	5112	0.0672926	0.0672663		0	8616	2649	5967	5298	11265	0.470306	1
		0.574	4941	172	4769	344	5113	0.0672795	0.0672663		0	8620	2653	5967	5306	11273	0.470682	1
		0.5739	4942	172	4770	344	5114	0.0672663	0.0672663		0	8624	2657	5967	5314	11281	0.471058	1
		0.5734	4942	173	4769	346	5115	0.0676442	0.0676442		0	8628	2661	5967	5322	11289	0.471432	1
		0.5724	4942	174	4768	348	5116	0.0680219	0.067982		0	8632	2665	5967	5330	11297	0.471807	1
		0.5723	4943	174	4769	348	5117	0.0680086	0.067982		0	8636	2669	5967	5338	11305	0.47218	1
		0.5717	4944	174	4770	348	5118	0.0679953	0.067982		0	8640	2673	5967	5346	11313	0.472554	1
		0.5714	4945	174	4771	348	5119	0.067982	0.067982		0	8644	2677	5967	5354	11321	0.472926	1
		0.571	4945	175	4770	350	5120	0.0683594	0.068306		0	8648	2681	5967	5362	11329	0.473299	1
		0.5706	4947	175	4772	350	5122	0.0683327	0.068306		0	8652	2685	5967	5370	11337	0.47367	1
		0.5702	4948	175	4773	350	5123	0.0683193	0.068306		0	8656	2689	5967	5378	11345	0.474041	1
		0.5698	4949	175	4774	350	5124	0.068306	0.068306		0	8660	2693	5967	5386	11353	0.474412	1
		0.5696	4949	176	4773	352	5125	0.0686829	0.0686561		0	8664	2697	5967	5394	11361	0.474782	1
		0.5693	4950	176	4774	352	5126	0.0686695	0.0686561		0	8668	2701	5967	5402	11369	0.475152	1
		0.5691	4951	176	4775	352	5127	0.0686561	0.0686561		0	8672	2705	5967	5410	11377	0.475521	1
		0.5686	4951	177	4774	354	5128	0.0690328	0.0690328		0	8676	2709	5967	5418	11385	0.475889	1
		0.5672	4952	178	4774	356	5130	0.0693957	0.0693957		0	8680	2713	5967	5426	11393	0.476257	1
		0.567	4953	179	4774	358	5132	0.0697584	0.069704		0	8684	2717	5967	5434	11401	0.476625	1
		0.5668	4954	179	4775	358	5133	0.0697448	0.069704		0	8688	2721	5967	5442	11409	0.476992	1
		0.5664	4955	179	4776	358	5134	0.0697312	0.069704		0	8692	2725	5967	5450	11417	0.477358	1
		0.5663	4957	179	4778	358	5136	0.069704	0.069704		0	8696	2729	5967	5458	11425	0.477724	1
		0.5659	4957	180	4777	360	5137	0.0700798	0.0700525		0	8700	2733	5967	5466	11433	0.47809	1
		0.5654	4959	180	4779	360	5139	0.0700525	0.0700525		0	8704	2737	5967	5474	11441	0.478455	1
		0.5652	4959	181	4778	362	5140	0.070428	0.0703733		0	8708	2741	5967	5482	11449	0.478819	1
		0.5649	4961	181	4780	362	5142	0.0704006	0.0703733		0	8712	2745	5967	5490	11457	0.479183	1
		0.5647	4962	181	4781	362	5143	0.0703869	0.0703733		0	8716	2749	5967	5498	11465	0.479546	1
		0.5636	4963	181	4782	362	5144	0.0703733	0.0703733		0	8720	2753	5967	5506	11473	0.479909	1
		0.5634	4963	182	4781	364	5145	0.0707483	0.0707483		0	8724	2757	5967	5514	11481	0.480272	1
		0.5632	4963	183	4780	366	5146	0.0711232	0.0711094		0	8728	2761	5967	5522	11489	0.480634	1
		0.5626	4964	183	4781	366	5147	0.0711094	0.0711094		0	8732	2765	5967	5530	11497	0.480995	1
		0.5625	4965	184	4781	368	5149	0.0714702	0.0714702		0	8736	2769	5967	5538	11505	0.481356	1
		0.5623	4965	185	4780	370	5150	0.0718447	0.0717471		0	8740	2773	5967	5546	11513	0.481716	1
		0.5621	4966	185	4781	370	5151	0.0718307	0.0717471		0	8744	2777	5967	5554	11521	0.482076	1
		0.5619	4967	185	4782	370	5152	0.0718168	0.0717471		0	8748	2781	5967	5562	11529	0.482436	1
		0.561	4968	185	4783	370	5153	0.0718028	0.0717471		0	8752	2785	5967	5570	11537	0.482794	1
		0.5608	4969	185	4784	370	5154	0.0717889	0.0717471		0	8756	2789	5967	5578	11545	0.483153	1
		0.5603	4970	185	4785	370	5155	0.071775	0.0717471		0	8760	2793	5967	5586	11553	0.483511	1
		0.56	4971	185	4786	370	5156	0.0717611	0.0717471		0	8764	2797	5967	5594	11561	0.483868	1
		0.5599	4972	185	4787	370	5157	0.0717471	0.0717471		0	8768	2801	5967	5602	11569	0.484225	1
		0.5598	4972	186	4786	372	5158	0.072121	0.072121		0	8772	2805	5967	5610	11577	0.484581	1
		0.5592	4972	187	4785	374	5159	0.0724947	0.0723404		0	8776	2809	5967	5618	11585	0.484937	1
		0.5589	4973	187	4786	374	5160	0.0724806	0.0723404		0	8780	2813	5967	5626	11593	0.485293	1
		0.5587	4974	187	4787	374	5161	0.0724666	0.0723404		0	8784	2817	5967	5634	11601	0.485648	1
		0.5584	4975	187	4788	374	5162	0.0724525	0.0723404		0	8788	2821	5967	5642	11609	0.486002	1
		0.5583	4976	187	4789	374	5163	0.0724385	0.0723404		0	8792	2825	5967	5650	11617	0.486356	1
		0.5576	4977	187	4790	374	5164	0.0724245	0.0723404		0	8796	2829	5967	5658	11625	0.48671	1
		0.5572	4978	187	4791	374	5165	0.0724105	0.0723404		0	8800	2833	5967	5666	11633	0.487063	1
		0.5565	4980	187	4793	374	5167	0.0723824	0.0723404		0	8804	2837	5967	5674	11641	0.487415	1
		0.5562	4981	187	4794	374	5168	0.0723684	0.0723404		0	8808	2841	5967	5682	11649	0.487767	1
		0.5559	4982	187	4795	374	5169	0.0723544	0.0723404		0	8812	2845	5967	5690	11657	0.488119	1
		0.5557	4983	187	4796	374	5170	0.0723404	0.0723404		0	8816	2849	5967	5698	11665	0.48847	1
		0.5554	4983	188	4795	376	5171	0.0727132	0.0726991		0	8820	2853	5967	5706	11673	0.48882	1
		0.5549	4984	188	4796	376	5172	0.0726991	0.0726991		0	8824	2857	5967	5714	11681	0.48917	1
		0.5547	4984	189	4795	378	5173	0.0730717	0.0730717		0	8828	2861	5967	5722	11689	0.48952	1
		0.5546	4985	190	4795	380	5175	0.07343	0.0733732		0	8832	2865	5967	5730	11697	0.489869	1
		0.5543	4986	190	4796	380	5176	0.0734158	0.0733732		0	8836	2869	5967	5738	11705	0.490218	1
		0.5538	4987	190	4797	380	5177	0.0734016	0.0733732		0	8840	2873	5967	5746	11713	0.490566	1
		0.5536	4989	190	4799	380	5179	0.0733732	0.0733732		0	8844	2877	5967	5754	11721	0.490914	1
		0.5534	4989	191	4798	382	5180	0.0737452	0.0736599		0	8848	2881	5967	5762	11729	0.491261	1
		0.5532	4990	191	4799	382	5181	0.0737309	0.0736599		0	8852	2885	5967	5770	11737	0.491608	1
		0.5529	4991	191	4800	382	5182	0.0737167	0.0736599		0	8856	2889	5967	5778	11745	0.491954	1
		0.5527	4992	191	4801	382	5183	0.0737025	0.0736599		0	8860	2893	5967	5786	11753	0.4923	1
		0.5522	4993	191	4802	382	5184	0.0736883	0.0736599		0	8864	2897	5967	5794	11761	0.492645	1
		0.5521	4994	191	4803	382	5185	0.0736741	0.0736599		0	8868	2901	5967	5802	11769	0.49299	1
		0.5515	4995	191	4804	382	5186	0.0736599	0.0736599		0	8872	2905	5967	5810	11777	0.493334	1
		0.5514	4995	192	4803	384	5187	0.0740312	0.0739457		0	8876	2909	5967	5818	11785	0.493678	1
		0.5512	4996	192	4804	384	5188	0.074017	0.0739457		0	8880	2913	5967	5826	11793	0.494022	1
		0.5511	4997	192	4805	384	5189	0.0740027	0.0739457		0	8884	2917	5967	5834	11801	0.494365	1
		0.5497	4998	192	4806	384	5190	0.0739884	0.0739457		0	8888	2921	5967	5842	11809	0.494707	1
		0.5495	5000	192	4808	384	5192	0.0739599	0.0739457		0	8892	2925	5967	5850	11817	0.49505	1
		0.5492	5001	192	4809	384	5193	0.0739457	0.0739457		0	8896	2929	5967	5858	11825	0.495391	1
		0.5486	5001	193	4808	386	5194	0.0743165	0.0743165		0	8900	2933	5967	5866	11833	0.495732	1
		0.5484	5001	194	4807	388	5195	0.0746872	0.0746154		0	8904	2937	5967	5874	11841	0.496073	1
		0.5478	5002	194	4808	388	5196	0.0746728	0.0746154		0	8908	2941	5967	5882	11849	0.496413	1
		0.5477	5003	194	4809	388	5197	0.0746585	0.0746154		0	8912	2945	5967	5890	11857	0.496753	1
		0.5474	5004	194	4810	388	5198	0.0746441	0.0746154		0	8916	2949	5967	5898	11865	0.497092	1
		0.5472	5005	194	4811	388	5199	0.0746297	0.0746154		0	8920	2953	5967	5906	11873	0.497431	1
		0.5469	5006	194	4812	388	5200	0.0746154	0.0746154		0	8924	2957	5967	5914	11881	0.49777	1
		0.5468	5006	195	4811	390	5201	0.0749856	0.0749568		0	8928	2961	5967	5922	11889	0.498107	1
		0.5466	5007	195	4812	390	5202	0.0749712	0.0749568		0	8932	2965	5967	5930	11897	0.498445	1
		0.5459	5008	195	4813	390	5203	0.0749568	0.0749568		0	8936	2969	5967	5938	11905	0.498782	1
		0.5451	5008	196	4812	392	5204	0.0753267	0.0753267		0	8940	2973	5967	5946	11913	0.499119	1
		0.5449	5008	197	4811	394	5205	0.0756964	0.0755948		0	8944	2977	5967	5954	11921	0.499455	1
		0.5447	5009	197	4812	394	5206	0.0756819	0.0755948		0	8948	2981	5967	5962	11929	0.49979	1
		0.5445	5010	197	4813	394	5207	0.0756674	0.0755948		0	8952	2985	5967	5970	11937	0.500126	1
		0.5439	5011	197	4814	394	5208	0.0756528	0.0755948		0	8956	2989	5967	5978	11945	0.50046	1
		0.5437	5012	197	4815	394	5209	0.0756383	0.0755948		0	8960	2993	5967	5986	11953	0.500795	1
		0.5431	5013	197	4816	394	5210	0.0756238	0.0755948		0	8964	2997	5967	5994	11961	0.501129	1
		0.543	5014	197	4817	394	5211	0.0756093	0.0755948		0	8968	3001	5967	6002	11969	0.501462	1
		0.5428	5015	197	4818	394	5212	0.0755948	0.0755948		0	8972	3005	5967	6010	11977	0.501795	1
		0.5427	5015	198	4817	396	5213	0.0759639	0.0759494		0	8976	3009	5967	6018	11985	0.502128	1
		0.5426	5016	198	4818	396	5214	0.0759494	0.0759494		0	8980	3013	5967	6026	11993	0.50246	1
		0.5422	5016	199	4817	398	5215	0.0763183	0.0762891		0	8984	3017	5967	6034	12001	0.502791	1
		0.5416	5018	199	4819	398	5217	0.0762891	0.0762891		0	8988	3021	5967	6042	12009	0.503123	1
		0.5411	5018	200	4818	400	5218	0.0766577	0.0765404		0	8992	3025	5967	6050	12017	0.503453	1
		0.5408	5019	200	4819	400	5219	0.076643	0.0765404		0	8996	3029	5967	6058	12025	0.503784	1
		0.5407	5021	200	4821	400	5221	0.0766137	0.0765404		0	9000	3033	5967	6066	12033	0.504114	1
		0.5402	5023	200	4823	400	5223	0.0765843	0.0765404		0	9004	3037	5967	6074	12041	0.504443	1
		0.5398	5024	200	4824	400	5224	0.0765697	0.0765404		0	9008	3041	5967	6082	12049	0.504772	1
		0.5395	5025	200	4825	400	5225	0.076555	0.0765404		0	9012	3045	5967	6090	12057	0.505101	1
		0.5393	5026	200	4826	400	5226	0.0765404	0.0765404		0	9016	3049	5967	6098	12065	0.505429	1
		0.5389	5026	201	4825	402	5227	0.0769084	0.0768642		0	9020	3053	5967	6106	12073	0.505757	1
		0.5387	5027	201	4826	402	5228	0.0768936	0.0768642		0	9024	3057	5967	6114	12081	0.506084	1
		0.5385	5028	201	4827	402	5229	0.0768789	0.0768642		0	9028	3061	5967	6122	12089	0.506411	1
		0.5384	5029	201	4828	402	5230	0.0768642	0.0768642		0	9032	3065	5967	6130	12097	0.506737	1
		0.5379	5029	202	4827	404	5231	0.0772319	0.0770404		0	9036	3069	5967	6138	12105	0.507063	1
		0.5376	5030	202	4828	404	5232	0.0772171	0.0770404		0	9040	3073	5967	6146	12113	0.507389	1
		0.5374	5031	202	4829	404	5233	0.0772024	0.0770404		0	9044	3077	5967	6154	12121	0.507714	1
		0.5372	5032	202	4830	404	5234	0.0771876	0.0770404		0	9048	3081	5967	6162	12129	0.508039	1
		0.5368	5033	202	4831	404	5235	0.0771729	0.0770404		0	9052	3085	5967	6170	12137	0.508363	1
		0.5365	5034	202	4832	404	5236	0.0771581	0.0770404		0	9056	3089	5967	6178	12145	0.508687	1
		0.5361	5035	202	4833	404	5237	0.0771434	0.0770404		0	9060	3093	5967	6186	12153	0.50901	1
		0.5357	5036	202	4834	404	5238	0.0771287	0.0770404		0	9064	3097	5967	6194	12161	0.509333	1
		0.5352	5037	202	4835	404	5239	0.077114	0.0770404		0	9068	3101	5967	6202	12169	0.509656	1
		0.5348	5038	202	4836	404	5240	0.0770992	0.0770404		0	9072	3105	5967	6210	12177	0.509978	1
		0.5347	5039	202	4837	404	5241	0.0770845	0.0770404		0	9076	3109	5967	6218	12185	0.5103	1
		0.5342	5040	202	4838	404	5242	0.0770698	0.0770404		0	9080	3113	5967	6226	12193	0.510621	1
		0.5341	5041	202	4839	404	5243	0.0770551	0.0770404		0	9084	3117	5967	6234	12201	0.510942	1
		0.534	5042	202	4840	404	5244	0.0770404	0.0770404		0	9088	3121	5967	6242	12209	0.511262	1
		0.5339	5042	203	4839	406	5245	0.0774071	0.0774071		0	9092	3125	5967	6250	12217	0.511582	1
		0.5337	5042	204	4838	408	5246	0.0777735	0.0777735		0	9096	3129	5967	6258	12225	0.511902	1
		0.5335	5042	205	4837	410	5247	0.0781399	0.0780804		0	9100	3133	5967	6266	12233	0.512221	1
		0.5333	5043	205	4838	410	5248	0.078125	0.0780804		0	9104	3137	5967	6274	12241	0.51254	1
		0.5331	5044	205	4839	410	5249	0.0781101	0.0780804		0	9108	3141	5967	6282	12249	0.512858	1
		0.5329	5046	205	4841	410	5251	0.0780804	0.0780804		0	9112	3145	5967	6290	12257	0.513176	1
		0.5325	5046	206	4840	412	5252	0.0784463	0.0784463		0	9116	3149	5967	6298	12265	0.513494	1
		0.5323	5047	207	4840	414	5254	0.0787971	0.0787671		0	9120	3153	5967	6306	12273	0.513811	1
		0.5322	5048	207	4841	414	5255	0.0787821	0.0787671		0	9124	3157	5967	6314	12281	0.514128	1
		0.5321	5049	207	4842	414	5256	0.0787671	0.0787671		0	9128	3161	5967	6322	12289	0.514444	1
		0.5317	5049	208	4841	416	5257	0.0791326	0.0791025		0	9132	3165	5967	6330	12297	0.51476	1
		0.5315	5050	208	4842	416	5258	0.0791175	0.0791025		0	9136	3169	5967	6338	12305	0.515075	1
		0.531	5051	208	4843	416	5259	0.0791025	0.0791025		0	9140	3173	5967	6346	12313	0.51539	1
		0.5308	5051	209	4842	418	5260	0.0794677	0.0794224		0	9144	3177	5967	6354	12321	0.515705	1
		0.5302	5052	209	4843	418	5261	0.0794526	0.0794224		0	9148	3181	5967	6362	12329	0.516019	1
		0.5299	5053	209	4844	418	5262	0.0794375	0.0794224		0	9152	3185	5967	6370	12337	0.516333	1
		0.5292	5054	209	4845	418	5263	0.0794224	0.0794224		0	9156	3189	5967	6378	12345	0.516646	1
		0.5291	5054	210	4844	420	5264	0.0797872	0.0797569		0	9160	3193	5967	6386	12353	0.516959	1
		0.529	5055	210	4845	420	5265	0.0797721	0.0797569		0	9164	3197	5967	6394	12361	0.517272	1
		0.5288	5056	210	4846	420	5266	0.0797569	0.0797569		0	9168	3201	5967	6402	12369	0.517584	1
		0.5287	5056	211	4845	422	5267	0.0801215	0.0801215		0	9172	3205	5967	6410	12377	0.517896	1
		0.5273	5056	212	4844	424	5268	0.080486	0.0802422		0	9176	3209	5967	6418	12385	0.518208	1
		0.5272	5057	212	4845	424	5269	0.0804707	0.0802422		0	9180	3213	5967	6426	12393	0.518519	1
		0.5271	5058	212	4846	424	5270	0.0804554	0.0802422		0	9184	3217	5967	6434	12401	0.518829	1
		0.526	5059	212	4847	424	5271	0.0804401	0.0802422		0	9188	3221	5967	6442	12409	0.519139	1
		0.5259	5060	212	4848	424	5272	0.0804249	0.0802422		0	9192	3225	5967	6450	12417	0.519449	1
		0.5256	5061	212	4849	424	5273	0.0804096	0.0802422		0	9196	3229	5967	6458	12425	0.519759	1
		0.5255	5063	212	4851	424	5275	0.0803791	0.0802422		0	9200	3233	5967	6466	12433	0.520068	1
		0.5254	5064	212	4852	424	5276	0.0803639	0.0802422		0	9204	3237	5967	6474	12441	0.520376	1
		0.5249	5065	212	4853	424	5277	0.0803487	0.0802422		0	9208	3241	5967	6482	12449	0.520684	1
		0.5248	5067	212	4855	424	5279	0.0803182	0.0802422		0	9212	3245	5967	6490	12457	0.520992	1
		0.5244	5068	212	4856	424	5280	0.080303	0.0802422		0	9216	3249	5967	6498	12465	0.5213	1
		0.5242	5069	212	4857	424	5281	0.0802878	0.0802422		0	9220	3253	5967	6506	12473	0.521607	1
		0.5238	5070	212	4858	424	5282	0.0802726	0.0802422		0	9224	3257	5967	6514	12481	0.521913	1
		0.5237	5072	212	4860	424	5284	0.0802422	0.0802422		0	9228	3261	5967	6522	12489	0.52222	1
		0.5236	5072	213	4859	426	5285	0.0806055	0.0806055		0	9232	3265	5967	6530	12497	0.522525	1
		0.5229	5072	214	4858	428	5286	0.0809686	0.0809686		0	9236	3269	5967	6538	12505	0.522831	1
		0.5228	5072	215	4857	430	5287	0.0813316	0.0810862		0	9240	3273	5967	6546	12513	0.523136	1
		0.5225	5073	215	4858	430	5288	0.0813162	0.0810862		0	9244	3277	5967	6554	12521	0.523441	1
		0.5222	5074	215	4859	430	5289	0.0813008	0.0810862		0	9248	3281	5967	6562	12529	0.523745	1
		0.5219	5075	215	4860	430	5290	0.0812854	0.0810862		0	9252	3285	5967	6570	12537	0.524049	1
		0.5216	5076	215	4861	430	5291	0.0812701	0.0810862		0	9256	3289	5967	6578	12545	0.524352	1
		0.5211	5077	215	4862	430	5292	0.0812547	0.0810862		0	9260	3293	5967	6586	12553	0.524655	1
		0.5209	5078	215	4863	430	5293	0.0812394	0.0810862		0	9264	3297	5967	6594	12561	0.524958	1
		0.5205	5079	215	4864	430	5294	0.081224	0.0810862		0	9268	3301	5967	6602	12569	0.525261	1
		0.5202	5080	215	4865	430	5295	0.0812087	0.0810862		0	9272	3305	5967	6610	12577	0.525563	1
		0.5199	5081	215	4866	430	5296	0.0811934	0.0810862		0	9276	3309	5967	6618	12585	0.525864	1
		0.5192	5082	215	4867	430	5297	0.081178	0.0810862		0	9280	3313	5967	6626	12593	0.526165	1
		0.5188	5083	215	4868	430	5298	0.0811627	0.0810862		0	9284	3317	5967	6634	12601	0.526466	1
		0.5184	5084	215	4869	430	5299	0.0811474	0.0810862		0	9288	3321	5967	6642	12609	0.526767	1
		0.5183	5085	215	4870	430	5300	0.0811321	0.0810862		0	9292	3325	5967	6650	12617	0.527067	1
		0.5181	5086	215	4871	430	5301	0.0811168	0.0810862		0	9296	3329	5967	6658	12625	0.527366	1
		0.518	5087	215	4872	430	5302	0.0811015	0.0810862		0	9300	3333	5967	6666	12633	0.527666	1
		0.5176	5088	215	4873	430	5303	0.0810862	0.0810862		0	9304	3337	5967	6674	12641	0.527965	1
		0.5172	5088	216	4872	432	5304	0.081448	0.0813866		0	9308	3341	5967	6682	12649	0.528263	1
		0.517	5089	216	4873	432	5305	0.0814326	0.0813866		0	9312	3345	5967	6690	12657	0.528561	1
		0.5163	5090	216	4874	432	5306	0.0814173	0.0813866		0	9316	3349	5967	6698	12665	0.528859	1
		0.5156	5091	216	4875	432	5307	0.0814019	0.0813866		0	9320	3353	5967	6706	12673	0.529156	1
		0.5155	5092	216	4876	432	5308	0.0813866	0.0813866		0	9324	3357	5967	6714	12681	0.529454	1
		0.5154	5092	217	4875	434	5309	0.081748	0.0817326		0	9328	3361	5967	6722	12689	0.52975	1
		0.5152	5093	217	4876	434	5310	0.0817326	0.0817326		0	9332	3365	5967	6730	12697	0.530046	1
		0.5151	5093	218	4875	436	5311	0.0820938	0.0820783		0	9336	3369	5967	6738	12705	0.530342	1
		0.5147	5094	218	4876	436	5312	0.0820783	0.0820783		0	9340	3373	5967	6746	12713	0.530638	1
		0.5144	5095	219	4876	438	5314	0.0824238	0.0822844		0	9344	3377	5967	6754	12721	0.530933	1
		0.514	5096	219	4877	438	5315	0.0824083	0.0822844		0	9348	3381	5967	6762	12729	0.531228	1
		0.5139	5097	219	4878	438	5316	0.0823928	0.0822844		0	9352	3385	5967	6770	12737	0.531522	1
		0.5138	5098	219	4879	438	5317	0.0823773	0.0822844		0	9356	3389	5967	6778	12745	0.531816	1
		0.5137	5099	219	4880	438	5318	0.0823618	0.0822844		0	9360	3393	5967	6786	12753	0.53211	1
		0.5136	5100	219	4881	438	5319	0.0823463	0.0822844		0	9364	3397	5967	6794	12761	0.532403	1
		0.5133	5101	219	4882	438	5320	0.0823308	0.0822844		0	9368	3401	5967	6802	12769	0.532696	1
		0.5128	5102	219	4883	438	5321	0.0823154	0.0822844		0	9372	3405	5967	6810	12777	0.532989	1
		0.5126	5103	219	4884	438	5322	0.0822999	0.0822844		0	9376	3409	5967	6818	12785	0.533281	1
		0.5125	5104	219	4885	438	5323	0.0822844	0.0822844		0	9380	3413	5967	6826	12793	0.533573	1
		0.5122	5104	220	4884	440	5324	0.0826446	0.0826446		0	9384	3417	5967	6834	12801	0.533865	1
		0.5121	5104	221	4883	442	5325	0.0830047	0.0830047		0	9388	3421	5967	6842	12809	0.534156	1
		0.5118	5104	222	4882	444	5326	0.0833646	0.083349		0	9392	3425	5967	6850	12817	0.534446	1
		0.5112	5105	222	4883	444	5327	0.083349	0.083349		0	9396	3429	5967	6858	12825	0.534737	1
		0.5111	5105	223	4882	446	5328	0.0837087	0.0836773		0	9400	3433	5967	6866	12833	0.535027	1
		0.5109	5106	223	4883	446	5329	0.083693	0.0836773		0	9404	3437	5967	6874	12841	0.535317	1
		0.5108	5107	223	4884	446	5330	0.0836773	0.0836773		0	9408	3441	5967	6882	12849	0.535606	1
		0.5106	5107	224	4883	448	5331	0.0840368	0.0840053		0	9412	3445	5967	6890	12857	0.535895	1
		0.5102	5108	224	4884	448	5332	0.084021	0.0840053		0	9416	3449	5967	6898	12865	0.536183	1
		0.509	5109	224	4885	448	5333	0.0840053	0.0840053		0	9420	3453	5967	6906	12873	0.536472	1
		0.508	5109	225	4884	450	5334	0.0843645	0.0843328		0	9424	3457	5967	6914	12881	0.53676	1
		0.5078	5110	225	4885	450	5335	0.0843486	0.0843328		0	9428	3461	5967	6922	12889	0.537047	1
		0.5069	5111	225	4886	450	5336	0.0843328	0.0843328		0	9432	3465	5967	6930	12897	0.537334	1
		0.5065	5111	226	4885	452	5337	0.0846918	0.0846759		0	9436	3469	5967	6938	12905	0.537621	1
		0.5063	5112	226	4886	452	5338	0.0846759	0.0846759		0	9440	3473	5967	6946	12913	0.537908	1
		0.506	5112	227	4885	454	5339	0.0850347	0.0850187		0	9444	3477	5967	6954	12921	0.538194	1
		0.5057	5113	227	4886	454	5340	0.0850187	0.0850187		0	9448	3481	5967	6962	12929	0.538479	1
		0.5054	5114	228	4886	456	5342	0.0853613	0.0853613		0	9452	3485	5967	6970	12937	0.538765	1
		0.5044	5115	229	4886	458	5344	0.0857036	0.0856876		0	9456	3489	5967	6978	12945	0.53905	1
		0.5041	5116	229	4887	458	5345	0.0856876	0.0856876		0	9460	3493	5967	6986	12953	0.539335	1
		0.504	5116	230	4886	460	5346	0.0860456	0.0859813		0	9464	3497	5967	6994	12961	0.539619	1
		0.5038	5117	230	4887	460	5347	0.0860295	0.0859813		0	9468	3501	5967	7002	12969	0.539903	1
		0.5032	5118	230	4888	460	5348	0.0860135	0.0859813		0	9472	3505	5967	7010	12977	0.540186	1
		0.5028	5119	230	4889	460	5349	0.0859974	0.0859813		0	9476	3509	5967	7018	12985	0.54047	1
		0.5022	5120	230	4890	460	5350	0.0859813	0.0859813		0	9480	3513	5967	7026	12993	0.540753	1
		0.5016	5120	231	4889	462	5351	0.086339	0.086339		0	9484	3517	5967	7034	13001	0.541035	1
		0.5008	5120	232	4888	464	5352	0.0866966	0.086648		0	9488	3521	5967	7042	13009	0.541318	1
		0.5006	5121	232	4889	464	5353	0.0866804	0.086648		0	9492	3525	5967	7050	13017	0.541599	1
		0.5004	5122	232	4890	464	5354	0.0866642	0.086648		0	9496	3529	5967	7058	13025	0.541881	1
		0.5003	5123	232	4891	464	5355	0.086648	0.086648		0	9500	3533	5967	7066	13033	0.542162	1
		0.5001	5123	233	4890	466	5356	0.0870052	0.0870052		0	9504	3537	5967	7074	13041	0.542443	1
		0.4992	5125	234	4891	468	5359	0.0873297	0.0873297		0	9508	3541	5967	7082	13049	0.542724	1
		0.499	5125	235	4890	470	5360	0.0876866	0.0876375		0	9512	3545	5967	7090	13057	0.543004	1
		0.4989	5126	235	4891	470	5361	0.0876702	0.0876375		0	9516	3549	5967	7098	13065	0.543284	1
		0.4988	5127	235	4892	470	5362	0.0876539	0.0876375		0	9520	3553	5967	7106	13073	0.543563	1
		0.4985	5128	235	4893	470	5363	0.0876375	0.0876375		0	9524	3557	5967	7114	13081	0.543842	1
		0.4982	5128	236	4892	472	5364	0.087994	0.087994		0	9528	3561	5967	7122	13089	0.544121	1
		0.4981	5128	237	4891	474	5365	0.0883504	0.0883504		0	9532	3565	5967	7130	13097	0.544399	1
		0.4978	5128	238	4890	476	5366	0.0887067	0.0886736		0	9536	3569	5967	7138	13105	0.544678	1
		0.4976	5129	238	4891	476	5367	0.0886901	0.0886736		0	9540	3573	5967	7146	13113	0.544955	1
		0.4975	5130	238	4892	476	5368	0.0886736	0.0886736		0	9544	3577	5967	7154	13121	0.545233	1
		0.497	5131	239	4892	478	5370	0.089013	0.0889965		0	9548	3581	5967	7162	13129	0.54551	1
		0.4968	5132	239	4893	478	5371	0.0889965	0.0889965		0	9552	3585	5967	7170	13137	0.545787	1
		0.4963	5132	240	4892	480	5372	0.0893522	0.0891862		0	9556	3589	5967	7178	13145	0.546063	1
		0.4962	5133	240	4893	480	5373	0.0893356	0.0891862		0	9560	3593	5967	7186	13153	0.546339	1
		0.496	5135	240	4895	480	5375	0.0893023	0.0891862		0	9564	3597	5967	7194	13161	0.546615	1
		0.4951	5136	240	4896	480	5376	0.0892857	0.0891862		0	9568	3601	5967	7202	13169	0.54689	1
		0.4949	5137	240	4897	480	5377	0.0892691	0.0891862		0	9572	3605	5967	7210	13177	0.547166	1
		0.4945	5138	240	4898	480	5378	0.0892525	0.0891862		0	9576	3609	5967	7218	13185	0.54744	1
		0.4944	5139	240	4899	480	5379	0.0892359	0.0891862		0	9580	3613	5967	7226	13193	0.547715	1
		0.4937	5140	240	4900	480	5380	0.0892193	0.0891862		0	9584	3617	5967	7234	13201	0.547989	1
		0.4936	5142	240	4902	480	5382	0.0891862	0.0891862		0	9588	3621	5967	7242	13209	0.548263	1
		0.4935	5142	241	4901	482	5383	0.0895411	0.0892593		0	9592	3625	5967	7250	13217	0.548536	1
		0.4934	5143	241	4902	482	5384	0.0895245	0.0892593		0	9596	3629	5967	7258	13225	0.548809	1
		0.4932	5144	241	4903	482	5385	0.0895079	0.0892593		0	9600	3633	5967	7266	13233	0.549082	1
		0.4929	5145	241	4904	482	5386	0.0894913	0.0892593		0	9604	3637	5967	7274	13241	0.549354	1
		0.4924	5146	241	4905	482	5387	0.0894747	0.0892593		0	9608	3641	5967	7282	13249	0.549626	1
		0.4923	5147	241	4906	482	5388	0.0894581	0.0892593		0	9612	3645	5967	7290	13257	0.549898	1
		0.4922	5149	241	4908	482	5390	0.0894249	0.0892593		0	9616	3649	5967	7298	13265	0.55017	1
		0.492	5150	241	4909	482	5391	0.0894083	0.0892593		0	9620	3653	5967	7306	13273	0.550441	1
		0.4917	5151	241	4910	482	5392	0.0893917	0.0892593		0	9624	3657	5967	7314	13281	0.550712	1
		0.4915	5154	241	4913	482	5395	0.089342	0.0892593		0	9628	3661	5967	7322	13289	0.550982	1
		0.4911	5155	241	4914	482	5396	0.0893254	0.0892593		0	9632	3665	5967	7330	13297	0.551252	1
		0.491	5156	241	4915	482	5397	0.0893089	0.0892593		0	9636	3669	5967	7338	13305	0.551522	1
		0.4906	5157	241	4916	482	5398	0.0892923	0.0892593		0	9640	3673	5967	7346	13313	0.551791	1
		0.4903	5158	241	4917	482	5399	0.0892758	0.0892593		0	9644	3677	5967	7354	13321	0.552061	1
		0.4899	5159	241	4918	482	5400	0.0892593	0.0892593		0	9648	3681	5967	7362	13329	0.55233	1
		0.4896	5159	243	4916	486	5402	0.0899667	0.0898336		0	9652	3685	5967	7370	13337	0.552598	1
		0.489	5160	243	4917	486	5403	0.08995	0.0898336		0	9656	3689	5967	7378	13345	0.552866	1
		0.4889	5161	243	4918	486	5404	0.0899334	0.0898336		0	9660	3693	5967	7386	13353	0.553134	1
		0.4883	5162	243	4919	486	5405	0.0899167	0.0898336		0	9664	3697	5967	7394	13361	0.553402	1
		0.488	5164	243	4921	486	5407	0.0898835	0.0898336		0	9668	3701	5967	7402	13369	0.553669	1
		0.4874	5165	243	4922	486	5408	0.0898669	0.0898336		0	9672	3705	5967	7410	13377	0.553936	1
		0.4869	5166	243	4923	486	5409	0.0898502	0.0898336		0	9676	3709	5967	7418	13385	0.554202	1
		0.4867	5167	243	4924	486	5410	0.0898336	0.0898336		0	9680	3713	5967	7426	13393	0.554469	1
		0.4865	5167	244	4923	488	5411	0.0901867	0.0901867		0	9684	3717	5967	7434	13401	0.554735	1
		0.4864	5167	245	4922	490	5412	0.0905395	0.0905061		0	9688	3721	5967	7442	13409	0.555	1
		0.4862	5168	245	4923	490	5413	0.0905228	0.0905061		0	9692	3725	5967	7450	13417	0.555266	1
		0.4856	5169	245	4924	490	5414	0.0905061	0.0905061		0	9696	3729	5967	7458	13425	0.555531	1
		0.4853	5169	246	4923	492	5415	0.0908587	0.0908084		0	9700	3733	5967	7466	13433	0.555795	1
		0.4849	5170	246	4924	492	5416	0.0908419	0.0908084		0	9704	3737	5967	7474	13441	0.55606	1
		0.4848	5171	246	4925	492	5417	0.0908252	0.0908084		0	9708	3741	5967	7482	13449	0.556324	1
		0.4847	5172	246	4926	492	5418	0.0908084	0.0908084		0	9712	3745	5967	7490	13457	0.556588	1
		0.4846	5172	247	4925	494	5419	0.0911607	0.0911607		0	9716	3749	5967	7498	13465	0.556851	1
		0.4843	5173	248	4925	496	5421	0.091496	0.0914792		0	9720	3753	5967	7506	13473	0.557114	1
		0.484	5174	248	4926	496	5422	0.0914792	0.0914792		0	9724	3757	5967	7514	13481	0.557377	1
		0.4838	5174	249	4925	498	5423	0.0918311	0.0917972		0	9728	3761	5967	7522	13489	0.55764	1
		0.4834	5175	249	4926	498	5424	0.0918142	0.0917972		0	9732	3765	5967	7530	13497	0.557902	1
		0.4833	5176	249	4927	498	5425	0.0917972	0.0917972		0	9736	3769	5967	7538	13505	0.558164	1
		0.4826	5176	250	4926	500	5426	0.0921489	0.0921319		0	9740	3773	5967	7546	13513	0.558425	1
		0.4824	5177	250	4927	500	5427	0.0921319	0.0921319		0	9744	3777	5967	7554	13521	0.558686	1
		0.4819	5177	251	4926	502	5428	0.0924834	0.0924664		0	9748	3781	5967	7562	13529	0.558947	1
		0.4817	5178	251	4927	502	5429	0.0924664	0.0924664		0	9752	3785	5967	7570	13537	0.559208	1
		0.4815	5178	252	4926	504	5430	0.0928177	0.0927664		0	9756	3789	5967	7578	13545	0.559468	1
		0.4814	5179	252	4927	504	5431	0.0928006	0.0927664		0	9760	3793	5967	7586	13553	0.559728	1
		0.4813	5180	252	4928	504	5432	0.0927835	0.0927664		0	9764	3797	5967	7594	13561	0.559988	1
		0.4809	5181	252	4929	504	5433	0.0927664	0.0927664		0	9768	3801	5967	7602	13569	0.560248	1
		0.4806	5181	253	4928	506	5434	0.0931174	0.0931174		0	9772	3805	5967	7610	13577	0.560507	1
		0.4805	5181	254	4927	508	5435	0.0934683	0.0933309		0	9776	3809	5967	7618	13585	0.560766	1
		0.4803	5183	254	4929	508	5437	0.0934339	0.0933309		0	9780	3813	5967	7626	13593	0.561024	1
		0.4802	5184	254	4930	508	5438	0.0934167	0.0933309		0	9784	3817	5967	7634	13601	0.561282	1
		0.4797	5186	254	4932	508	5440	0.0933824	0.0933309		0	9788	3821	5967	7642	13609	0.56154	1
		0.4793	5187	254	4933	508	5441	0.0933652	0.0933309		0	9792	3825	5967	7650	13617	0.561798	1
		0.4792	5189	254	4935	508	5443	0.0933309	0.0933309		0	9796	3829	5967	7658	13625	0.562055	1
		0.4786	5190	255	4935	510	5445	0.0936639	0.0934922		0	9800	3833	5967	7666	13633	0.562312	1
		0.4784	5191	255	4936	510	5446	0.0936467	0.0934922		0	9804	3837	5967	7674	13641	0.562569	1
		0.478	5193	255	4938	510	5448	0.0936123	0.0934922		0	9808	3841	5967	7682	13649	0.562825	1
		0.4776	5195	255	4940	510	5450	0.093578	0.0934922		0	9812	3845	5967	7690	13657	0.563081	1
		0.4771	5196	255	4941	510	5451	0.0935608	0.0934922		0	9816	3849	5967	7698	13665	0.563337	1
		0.4768	5197	255	4942	510	5452	0.0935437	0.0934922		0	9820	3853	5967	7706	13673	0.563592	1
		0.4766	5198	255	4943	510	5453	0.0935265	0.0934922		0	9824	3857	5967	7714	13681	0.563848	1
		0.4763	5199	255	4944	510	5454	0.0935094	0.0934922		0	9828	3861	5967	7722	13689	0.564103	1
		0.476	5200	255	4945	510	5455	0.0934922	0.0934922		0	9832	3865	5967	7730	13697	0.564357	1
		0.4758	5200	256	4944	512	5456	0.0938416	0.0938416		0	9836	3869	5967	7738	13705	0.564611	1
		0.4755	5200	257	4943	514	5457	0.0941909	0.0941737		0	9840	3873	5967	7746	13713	0.564865	1
		0.4752	5201	257	4944	514	5458	0.0941737	0.0941737		0	9844	3877	5967	7754	13721	0.565119	1
		0.475	5201	258	4943	516	5459	0.0945228	0.0944018		0	9848	3881	5967	7762	13729	0.565373	1
		0.4747	5202	258	4944	516	5460	0.0945055	0.0944018		0	9852	3885	5967	7770	13737	0.565626	1
		0.4744	5203	258	4945	516	5461	0.0944882	0.0944018		0	9856	3889	5967	7778	13745	0.565879	1
		0.474	5204	258	4946	516	5462	0.0944709	0.0944018		0	9860	3893	5967	7786	13753	0.566131	1
		0.4732	5206	258	4948	516	5464	0.0944363	0.0944018		0	9864	3897	5967	7794	13761	0.566383	1
		0.473	5207	258	4949	516	5465	0.094419	0.0944018		0	9868	3901	5967	7802	13769	0.566635	1
		0.4729	5208	258	4950	516	5466	0.0944018	0.0944018		0	9872	3905	5967	7810	13777	0.566887	1
		0.4728	5208	259	4949	518	5467	0.0947503	0.0947157		0	9876	3909	5967	7818	13785	0.567138	1
		0.4725	5209	259	4950	518	5468	0.094733	0.0947157		0	9880	3913	5967	7826	13793	0.567389	1
		0.4724	5210	259	4951	518	5469	0.0947157	0.0947157		0	9884	3917	5967	7834	13801	0.56764	1
		0.472	5210	260	4950	520	5470	0.095064	0.095064		0	9888	3921	5967	7842	13809	0.567891	1
		0.4713	5210	261	4949	522	5471	0.0954122	0.0953599		0	9892	3925	5967	7850	13817	0.568141	1
		0.4709	5213	261	4952	522	5474	0.0953599	0.0953599		0	9896	3929	5967	7858	13825	0.568391	1
		0.4708	5214	262	4952	524	5476	0.0956903	0.0956903		0	9900	3933	5967	7866	13833	0.56864	1
		0.4705	5214	263	4951	526	5477	0.096038	0.0959854		0	9904	3937	5967	7874	13841	0.56889	1
		0.4704	5216	263	4953	526	5479	0.0960029	0.0959854		0	9908	3941	5967	7882	13849	0.569139	1
		0.4697	5217	263	4954	526	5480	0.0959854	0.0959854		0	9912	3945	5967	7890	13857	0.569387	1
		0.4695	5217	264	4953	528	5481	0.0963328	0.0963328		0	9916	3949	5967	7898	13865	0.569636	1
		0.4693	5218	265	4953	530	5483	0.0966624	0.0966448		0	9920	3953	5967	7906	13873	0.569884	1
		0.4691	5219	265	4954	530	5484	0.0966448	0.0966448		0	9924	3957	5967	7914	13881	0.570132	1
		0.469	5220	266	4954	532	5486	0.0969741	0.0968858		0	9928	3961	5967	7922	13889	0.570379	1
		0.4682	5221	266	4955	532	5487	0.0969564	0.0968858		0	9932	3965	5967	7930	13897	0.570627	1
		0.4679	5222	266	4956	532	5488	0.0969388	0.0968858		0	9936	3969	5967	7938	13905	0.570874	1
		0.4678	5223	266	4957	532	5489	0.0969211	0.0968858		0	9940	3973	5967	7946	13913	0.571121	1
		0.4677	5224	266	4958	532	5490	0.0969035	0.0968858		0	9944	3977	5967	7954	13921	0.571367	1
		0.4675	5225	266	4959	532	5491	0.0968858	0.0968858		0	9948	3981	5967	7962	13929	0.571613	1
		0.4674	5225	267	4958	534	5492	0.0972323	0.0971616		0	9952	3985	5967	7970	13937	0.571859	1
		0.4669	5226	267	4959	534	5493	0.0972146	0.0971616		0	9956	3989	5967	7978	13945	0.572105	1
		0.4668	5227	267	4960	534	5494	0.0971969	0.0971616		0	9960	3993	5967	7986	13953	0.57235	1
		0.4664	5228	267	4961	534	5495	0.0971793	0.0971616		0	9964	3997	5967	7994	13961	0.572595	1
		0.4663	5229	267	4962	534	5496	0.0971616	0.0971616		0	9968	4001	5967	8002	13969	0.57284	1
		0.4662	5231	269	4962	538	5500	0.0978182	0.0977826		0	9972	4005	5967	8010	13977	0.573084	1
		0.4661	5232	269	4963	538	5501	0.0978004	0.0977826		0	9976	4009	5967	8018	13985	0.573329	1
		0.466	5233	269	4964	538	5502	0.0977826	0.0977826		0	9980	4013	5967	8026	13993	0.573573	1
		0.4657	5233	270	4963	540	5503	0.0981283	0.0981283		0	9984	4017	5967	8034	14001	0.573816	1
		0.4652	5233	271	4962	542	5504	0.0984738	0.0984381		0	9988	4021	5967	8042	14009	0.57406	1
		0.4648	5234	271	4963	542	5505	0.0984559	0.0984381		0	9992	4025	5967	8050	14017	0.574303	1
		0.4642	5235	271	4964	542	5506	0.0984381	0.0984381		0	9996	4029	5967	8058	14025	0.574545	1
		0.4638	5235	272	4963	544	5507	0.0987834	0.0987654		0	10000	4033	5967	8066	14033	0.574788	1
		0.4632	5236	272	4964	544	5508	0.0987654	0.0987654		0	10004	4037	5967	8074	14041	0.57503	1
		0.4629	5236	273	4963	546	5509	0.0991105	0.0990746		0	10008	4041	5967	8082	14049	0.575272	1
		0.4628	5237	273	4964	546	5510	0.0990926	0.0990746		0	10012	4045	5967	8090	14057	0.575514	1
		0.4624	5238	273	4965	546	5511	0.0990746	0.0990746		0	10016	4049	5967	8098	14065	0.575755	1
		0.4622	5238	274	4964	548	5512	0.0994194	0.0994194		0	10020	4053	5967	8106	14073	0.575997	1
		0.462	5238	275	4963	550	5513	0.0997642	0.099728		0	10024	4057	5967	8114	14081	0.576237	1
		0.4618	5240	275	4965	550	5515	0.099728	0.099728		0	10028	4061	5967	8122	14089	0.576478	1
		0.4617	5240	276	4964	552	5516	0.100073	0.100054		0	10032	4065	5967	8130	14097	0.576718	1
		0.4612	5241	276	4965	552	5517	0.100054	0.100054		0	10036	4069	5967	8138	14105	0.576959	1
		0.4611	5241	277	4964	554	5518	0.100399	0.100399		0	10040	4073	5967	8146	14113	0.577198	1
		0.4603	5242	278	4964	556	5520	0.100725	0.10067		0	10044	4077	5967	8154	14121	0.577438	1
		0.4596	5244	278	4966	556	5522	0.100688	0.10067		0	10048	4081	5967	8162	14129	0.577677	1
		0.4595	5245	278	4967	556	5523	0.10067	0.10067		0	10052	4085	5967	8170	14137	0.577916	1
		0.4593	5245	279	4966	558	5524	0.101014	0.101014		0	10056	4089	5967	8178	14145	0.578155	1
		0.4592	5245	280	4965	560	5525	0.101357	0.101243		0	10060	4093	5967	8186	14153	0.578393	1
		0.4588	5246	280	4966	560	5526	0.101339	0.101243		0	10064	4097	5967	8194	14161	0.578631	1
		0.4583	5247	281	4966	562	5528	0.101664	0.101243		0	10068	4101	5967	8202	14169	0.578869	1
		0.4577	5248	281	4967	562	5529	0.101646	0.101243		0	10072	4105	5967	8210	14177	0.579107	1
		0.4575	5249	281	4968	562	5530	0.101627	0.101243		0	10076	4109	5967	8218	14185	0.579344	1
		0.4573	5251	281	4970	562	5532	0.101591	0.101243		0	10080	4113	5967	8226	14193	0.579581	1
		0.457	5252	281	4971	562	5533	0.101572	0.101243		0	10084	4117	5967	8234	14201	0.579818	1
		0.4568	5253	281	4972	562	5534	0.101554	0.101243		0	10088	4121	5967	8242	14209	0.580055	1
		0.4566	5254	281	4973	562	5535	0.101536	0.101243		0	10092	4125	5967	8250	14217	0.580291	1
		0.4565	5255	281	4974	562	5536	0.101517	0.101243		0	10096	4129	5967	8258	14225	0.580527	1
		0.4558	5256	281	4975	562	5537	0.101499	0.101243		0	10100	4133	5967	8266	14233	0.580763	1
		0.4554	5257	281	4976	562	5538	0.101481	0.101243		0	10104	4137	5967	8274	14241	0.580999	1
		0.4553	5258	281	4977	562	5539	0.101462	0.101243		0	10108	4141	5967	8282	14249	0.581234	1
		0.4551	5259	281	4978	562	5540	0.101444	0.101243		0	10112	4145	5967	8290	14257	0.581469	1
		0.4545	5260	281	4979	562	5541	0.101426	0.101243		0	10116	4149	5967	8298	14265	0.581703	1
		0.4543	5261	281	4980	562	5542	0.101407	0.101243		0	10120	4153	5967	8306	14273	0.581938	1
		0.4541	5262	281	4981	562	5543	0.101389	0.101243		0	10124	4157	5967	8314	14281	0.582172	1
		0.4538	5264	281	4983	562	5545	0.101353	0.101243		0	10128	4161	5967	8322	14289	0.582406	1
		0.4536	5266	281	4985	562	5547	0.101316	0.101243		0	10132	4165	5967	8330	14297	0.58264	1
		0.4535	5267	281	4986	562	5548	0.101298	0.101243		0	10136	4169	5967	8338	14305	0.582873	1
		0.4531	5268	281	4987	562	5549	0.10128	0.101243		0	10140	4173	5967	8346	14313	0.583106	1
		0.4528	5270	281	4989	562	5551	0.101243	0.101243		0	10144	4177	5967	8354	14321	0.583339	1
		0.4524	5270	282	4988	564	5552	0.101585	0.10153		0	10148	4181	5967	8362	14329	0.583572	1
		0.4522	5272	282	4990	564	5554	0.101548	0.10153		0	10152	4185	5967	8370	14337	0.583804	1
		0.452	5273	282	4991	564	5555	0.10153	0.10153		0	10156	4189	5967	8378	14345	0.584036	1
		0.4518	5273	283	4990	566	5556	0.101872	0.101799		0	10160	4193	5967	8386	14353	0.584268	1
		0.4515	5274	283	4991	566	5557	0.101854	0.101799		0	10164	4197	5967	8394	14361	0.5845	1
		0.4513	5276	283	4993	566	5559	0.101817	0.101799		0	10168	4201	5967	8402	14369	0.584731	1
		0.4512	5277	283	4994	566	5560	0.101799	0.101799		0	10172	4205	5967	8410	14377	0.584962	1
		0.451	5277	284	4993	568	5561	0.10214	0.102085		0	10176	4209	5967	8418	14385	0.585193	1
		0.4508	5279	284	4995	568	5563	0.102103	0.102085		0	10180	4213	5967	8426	14393	0.585423	1
		0.4502	5280	284	4996	568	5564	0.102085	0.102085		0	10184	4217	5967	8434	14401	0.585654	1
		0.45	5281	285	4996	570	5566	0.102407	0.10226		0	10188	4221	5967	8442	14409	0.585884	1
		0.4499	5282	285	4997	570	5567	0.102389	0.10226		0	10192	4225	5967	8450	14417	0.586114	1
		0.4495	5283	285	4998	570	5568	0.102371	0.10226		0	10196	4229	5967	8458	14425	0.586343	1
		0.4494	5284	285	4999	570	5569	0.102352	0.10226		0	10200	4233	5967	8466	14433	0.586572	1
		0.4493	5285	285	5000	570	5570	0.102334	0.10226		0	10204	4237	5967	8474	14441	0.586801	1
		0.4492	5286	285	5001	570	5571	0.102316	0.10226		0	10208	4241	5967	8482	14449	0.58703	1
		0.4491	5288	285	5003	570	5573	0.102279	0.10226		0	10212	4245	5967	8490	14457	0.587259	1
		0.449	5289	285	5004	570	5574	0.10226	0.10226		0	10216	4249	5967	8498	14465	0.587487	1
		0.4483	5290	286	5004	572	5576	0.102582	0.102546		0	10220	4253	5967	8506	14473	0.587715	1
		0.4482	5291	286	5005	572	5577	0.102564	0.102546		0	10224	4257	5967	8514	14481	0.587943	1
		0.4479	5292	286	5006	572	5578	0.102546	0.102546		0	10228	4261	5967	8522	14489	0.58817	1
		0.4475	5292	288	5004	576	5580	0.103226	0.10317		0	10232	4265	5967	8530	14497	0.588398	1
		0.4474	5293	288	5005	576	5581	0.103207	0.10317		0	10236	4269	5967	8538	14505	0.588625	1
		0.4472	5294	288	5006	576	5582	0.103189	0.10317		0	10240	4273	5967	8546	14513	0.588851	1
		0.447	5295	288	5007	576	5583	0.10317	0.10317		0	10244	4277	5967	8554	14521	0.589078	1
		0.4469	5295	289	5006	578	5584	0.10351	0.103362		0	10248	4281	5967	8562	14529	0.589304	1
		0.4464	5296	289	5007	578	5585	0.103491	0.103362		0	10252	4285	5967	8570	14537	0.58953	1
		0.4463	5299	289	5010	578	5588	0.103436	0.103362		0	10256	4289	5967	8578	14545	0.589756	1
		0.4458	5300	289	5011	578	5589	0.103417	0.103362		0	10260	4293	5967	8586	14553	0.589981	1
		0.4457	5301	289	5012	578	5590	0.103399	0.103362		0	10264	4297	5967	8594	14561	0.590207	1
		0.4456	5302	289	5013	578	5591	0.10338	0.103362		0	10268	4301	5967	8602	14569	0.590432	1
		0.4455	5303	289	5014	578	5592	0.103362	0.103362		0	10272	4305	5967	8610	14577	0.590657	1
		0.4452	5303	290	5013	580	5593	0.103701	0.103683		0	10276	4309	5967	8618	14585	0.590881	1
		0.4451	5304	290	5014	580	5594	0.103683	0.103683		0	10280	4313	5967	8626	14593	0.591105	1
		0.4448	5304	291	5013	582	5595	0.104021	0.103817		0	10284	4317	5967	8634	14601	0.591329	1
		0.4444	5305	291	5014	582	5596	0.104003	0.103817		0	10288	4321	5967	8642	14609	0.591553	1
		0.444	5306	291	5015	582	5597	0.103984	0.103817		0	10292	4325	5967	8650	14617	0.591777	1
		0.4438	5307	291	5016	582	5598	0.103966	0.103817		0	10296	4329	5967	8658	14625	0.592	1
		0.4435	5309	291	5018	582	5600	0.103929	0.103817		0	10300	4333	5967	8666	14633	0.592223	1
		0.4434	5310	291	5019	582	5601	0.10391	0.103817		0	10304	4337	5967	8674	14641	0.592446	1
		0.4432	5311	291	5020	582	5602	0.103891	0.103817		0	10308	4341	5967	8682	14649	0.592668	1
		0.4429	5313	291	5022	582	5604	0.103854	0.103817		0	10312	4345	5967	8690	14657	0.592891	1
		0.4425	5314	291	5023	582	5605	0.103836	0.103817		0	10316	4349	5967	8698	14665	0.593113	1
		0.4423	5315	291	5024	582	5606	0.103817	0.103817		0	10320	4353	5967	8706	14673	0.593335	1
		0.4422	5315	292	5023	584	5607	0.104156	0.1041		0	10324	4357	5967	8714	14681	0.593556	1
		0.442	5316	292	5024	584	5608	0.104137	0.1041		0	10328	4361	5967	8722	14689	0.593778	1
		0.4419	5317	292	5025	584	5609	0.104118	0.1041		0	10332	4365	5967	8730	14697	0.593999	1
		0.4418	5318	292	5026	584	5610	0.1041	0.1041		0	10336	4369	5967	8738	14705	0.59422	1
		0.4416	5318	293	5025	586	5611	0.104438	0.104438		0	10340	4373	5967	8746	14713	0.59444	1
		0.4415	5318	294	5024	588	5612	0.104775	0.104775		0	10344	4377	5967	8754	14721	0.594661	1
		0.4413	5318	295	5023	590	5613	0.105113	0.105038		0	10348	4381	5967	8762	14729	0.594881	1
		0.4411	5320	295	5025	590	5615	0.105076	0.105038		0	10352	4385	5967	8770	14737	0.595101	1
		0.4409	5321	295	5026	590	5616	0.105057	0.105038		0	10356	4389	5967	8778	14745	0.59532	1
		0.4407	5322	295	5027	590	5617	0.105038	0.105038		0	10360	4393	5967	8786	14753	0.59554	1
		0.4406	5323	296	5027	592	5619	0.105357	0.105319		0	10364	4397	5967	8794	14761	0.595759	1
		0.4404	5324	296	5028	592	5620	0.105338	0.105319		0	10368	4401	5967	8802	14769	0.595978	1
		0.4401	5325	296	5029	592	5621	0.105319	0.105319		0	10372	4405	5967	8810	14777	0.596197	1
		0.4395	5327	297	5030	594	5624	0.105619	0.105562		0	10376	4409	5967	8818	14785	0.596415	1
		0.4394	5328	297	5031	594	5625	0.1056	0.105562		0	10380	4413	5967	8826	14793	0.596634	1
		0.4389	5329	297	5032	594	5626	0.105581	0.105562		0	10384	4417	5967	8834	14801	0.596852	1
		0.4388	5330	297	5033	594	5627	0.105562	0.105562		0	10388	4421	5967	8842	14809	0.597069	1
		0.4384	5331	298	5033	596	5629	0.10588	0.105768		0	10392	4425	5967	8850	14817	0.597287	1
		0.4382	5333	298	5035	596	5631	0.105843	0.105768		0	10396	4429	5967	8858	14825	0.597504	1
		0.4378	5334	298	5036	596	5632	0.105824	0.105768		0	10400	4433	5967	8866	14833	0.597721	1
		0.4377	5335	298	5037	596	5633	0.105805	0.105768		0	10404	4437	5967	8874	14841	0.597938	1
		0.4373	5336	298	5038	596	5634	0.105786	0.105768		0	10408	4441	5967	8882	14849	0.598155	1
		0.437	5337	298	5039	596	5635	0.105768	0.105768		0	10412	4445	5967	8890	14857	0.598371	1
		0.4368	5337	299	5038	598	5636	0.106104	0.106085		0	10416	4449	5967	8898	14865	0.598587	1
		0.4365	5338	299	5039	598	5637	0.106085	0.106085		0	10420	4453	5967	8906	14873	0.598803	1
		0.4359	5338	300	5038	600	5638	0.106421	0.106402		0	10424	4457	5967	8914	14881	0.599019	1
		0.4357	5339	300	5039	600	5639	0.106402	0.106402		0	10428	4461	5967	8922	14889	0.599234	1
		0.4354	5339	301	5038	602	5640	0.106738	0.106719		0	10432	4465	5967	8930	14897	0.59945	1
		0.4353	5340	301	5039	602	5641	0.106719	0.106719		0	10436	4469	5967	8938	14905	0.599665	1
		0.435	5340	302	5038	604	5642	0.107054	0.106997		0	10440	4473	5967	8946	14913	0.599879	1
		0.4347	5341	302	5039	604	5643	0.107035	0.106997		0	10444	4477	5967	8954	14921	0.600094	1
		0.4343	5342	302	5040	604	5644	0.107016	0.106997		0	10448	4481	5967	8962	14929	0.600308	1
		0.4342	5343	302	5041	604	5645	0.106997	0.106997		0	10452	4485	5967	8970	14937	0.600522	1
		0.4341	5344	303	5041	606	5647	0.107314	0.107295		0	10456	4489	5967	8978	14945	0.600736	1
		0.434	5345	303	5042	606	5648	0.107295	0.107295		0	10460	4493	5967	8986	14953	0.60095	1
		0.4339	5346	304	5042	608	5650	0.107611	0.107515		0	10464	4497	5967	8994	14961	0.601163	1
		0.4336	5347	304	5043	608	5651	0.107592	0.107515		0	10468	4501	5967	9002	14969	0.601376	1
		0.4335	5348	304	5044	608	5652	0.107573	0.107515		0	10472	4505	5967	9010	14977	0.601589	1
		0.4329	5350	304	5046	608	5654	0.107534	0.107515		0	10476	4509	5967	9018	14985	0.601802	1
		0.4327	5351	304	5047	608	5655	0.107515	0.107515		0	10480	4513	5967	9026	14993	0.602014	1
		0.4326	5352	305	5047	610	5657	0.107831	0.107831		0	10484	4517	5967	9034	15001	0.602227	1
		0.4325	5352	306	5046	612	5658	0.108165	0.108089		0	10488	4521	5967	9042	15009	0.602439	1
		0.4321	5353	306	5047	612	5659	0.108146	0.108089		0	10492	4525	5967	9050	15017	0.60265	1
		0.432	5355	306	5049	612	5661	0.108108	0.108089		0	10496	4529	5967	9058	15025	0.602862	1
		0.4318	5356	306	5050	612	5662	0.108089	0.108089		0	10500	4533	5967	9066	15033	0.603073	1
		0.4313	5356	307	5049	614	5663	0.108423	0.108423		0	10504	4537	5967	9074	15041	0.603284	1
		0.4312	5356	308	5048	616	5664	0.108757	0.108719		0	10508	4541	5967	9082	15049	0.603495	1
		0.4311	5358	308	5050	616	5666	0.108719	0.108719		0	10512	4545	5967	9090	15057	0.603706	1
		0.4308	5358	309	5049	618	5667	0.109052	0.109014		0	10516	4549	5967	9098	15065	0.603916	1
		0.4306	5360	309	5051	618	5669	0.109014	0.109014		0	10520	4553	5967	9106	15073	0.604127	1
		0.43	5361	310	5051	620	5671	0.109328	0.109251		0	10524	4557	5967	9114	15081	0.604337	1
		0.4294	5362	310	5052	620	5672	0.109309	0.109251		0	10528	4561	5967	9122	15089	0.604546	1
		0.4291	5363	310	5053	620	5673	0.10929	0.109251		0	10532	4565	5967	9130	15097	0.604756	1
		0.429	5364	310	5054	620	5674	0.10927	0.109251		0	10536	4569	5967	9138	15105	0.604965	1
		0.4289	5365	310	5055	620	5675	0.109251	0.109251		0	10540	4573	5967	9146	15113	0.605174	1
		0.4288	5365	311	5054	622	5676	0.109584	0.109546		0	10544	4577	5967	9154	15121	0.605383	1
		0.4287	5366	311	5055	622	5677	0.109565	0.109546		0	10548	4581	5967	9162	15129	0.605592	1
		0.4285	5367	311	5056	622	5678	0.109546	0.109546		0	10552	4585	5967	9170	15137	0.6058	1
		0.4284	5367	312	5055	624	5679	0.109878	0.109878		0	10556	4589	5967	9178	15145	0.606009	1
		0.4282	5367	313	5054	626	5680	0.110211	0.110211		0	10560	4593	5967	9186	15153	0.606217	1
		0.428	5367	314	5053	628	5681	0.110544	0.110447		0	10564	4597	5967	9194	15161	0.606424	1
		0.4278	5368	314	5054	628	5682	0.110524	0.110447		0	10568	4601	5967	9202	15169	0.606632	1
		0.4277	5370	314	5056	628	5684	0.110486	0.110447		0	10572	4605	5967	9210	15177	0.606839	1
		0.4276	5371	314	5057	628	5685	0.110466	0.110447		0	10576	4609	5967	9218	15185	0.607046	1
		0.4271	5372	314	5058	628	5686	0.110447	0.110447		0	10580	4613	5967	9226	15193	0.607253	1
		0.4268	5372	315	5057	630	5687	0.110779	0.110721		0	10584	4617	5967	9234	15201	0.60746	1
		0.4266	5373	315	5058	630	5688	0.110759	0.110721		0	10588	4621	5967	9242	15209	0.607667	1
		0.4265	5374	315	5059	630	5689	0.11074	0.110721		0	10592	4625	5967	9250	15217	0.607873	1
		0.4261	5375	315	5060	630	5690	0.110721	0.110721		0	10596	4629	5967	9258	15225	0.608079	1
		0.4256	5375	316	5059	632	5691	0.111053	0.111033		0	10600	4633	5967	9266	15233	0.608285	1
		0.4254	5376	316	5060	632	5692	0.111033	0.111033		0	10604	4637	5967	9274	15241	0.60849	1
		0.4253	5377	317	5060	634	5694	0.111345	0.111345		0	10608	4641	5967	9282	15249	0.608696	1
		0.4249	5377	318	5059	636	5695	0.111677	0.111638		0	10612	4645	5967	9290	15257	0.608901	1
		0.4245	5378	318	5060	636	5696	0.111657	0.111638		0	10616	4649	5967	9298	15265	0.609106	1
		0.4243	5379	318	5061	636	5697	0.111638	0.111638		0	10620	4653	5967	9306	15273	0.609311	1
		0.4242	5379	319	5060	638	5698	0.111969	0.11193		0	10624	4657	5967	9314	15281	0.609515	1
		0.4241	5380	319	5061	638	5699	0.111949	0.11193		0	10628	4661	5967	9322	15289	0.609719	1
		0.424	5381	319	5062	638	5700	0.11193	0.11193		0	10632	4665	5967	9330	15297	0.609924	1
		0.4238	5381	320	5061	640	5701	0.112261	0.112261		0	10636	4669	5967	9338	15305	0.610127	1
		0.4237	5381	321	5060	642	5702	0.112592	0.112592		0	10640	4673	5967	9346	15313	0.610331	1
		0.4235	5381	322	5059	644	5703	0.112923	0.112903		0	10644	4677	5967	9354	15321	0.610535	1
		0.4234	5382	322	5060	644	5704	0.112903	0.112903		0	10648	4681	5967	9362	15329	0.610738	1
		0.4226	5384	323	5061	646	5707	0.113194	0.113115		0	10652	4685	5967	9370	15337	0.610941	1
		0.4224	5386	323	5063	646	5709	0.113155	0.113115		0	10656	4689	5967	9378	15345	0.611144	1
		0.422	5387	323	5064	646	5710	0.113135	0.113115		0	10660	4693	5967	9386	15353	0.611346	1
		0.4215	5388	323	5065	646	5711	0.113115	0.113115		0	10664	4697	5967	9394	15361	0.611549	1
		0.4214	5389	324	5065	648	5713	0.113426	0.113406		0	10668	4701	5967	9402	15369	0.611751	1
		0.4212	5390	324	5066	648	5714	0.113406	0.113406		0	10672	4705	5967	9410	15377	0.611953	1
		0.4207	5390	325	5065	650	5715	0.113736	0.113716		0	10676	4709	5967	9418	15385	0.612155	1
		0.4205	5391	325	5066	650	5716	0.113716	0.113716		0	10680	4713	5967	9426	15393	0.612356	1
		0.4204	5392	327	5065	654	5719	0.114356	0.114316		0	10684	4717	5967	9434	15401	0.612558	1
		0.4203	5393	327	5066	654	5720	0.114336	0.114316		0	10688	4721	5967	9442	15409	0.612759	1
		0.4201	5394	327	5067	654	5721	0.114316	0.114316		0	10692	4725	5967	9450	15417	0.61296	1
		0.4194	5394	328	5066	656	5722	0.114645	0.114565		0	10696	4729	5967	9458	15425	0.61316	1
		0.4193	5396	328	5068	656	5724	0.114605	0.114565		0	10700	4733	5967	9466	15433	0.613361	1
		0.4188	5397	328	5069	656	5725	0.114585	0.114565		0	10704	4737	5967	9474	15441	0.613561	1
		0.4187	5398	328	5070	656	5726	0.114565	0.114565		0	10708	4741	5967	9482	15449	0.613761	1
		0.4185	5398	329	5069	658	5727	0.114894	0.114874		0	10712	4745	5967	9490	15457	0.613961	1
		0.4184	5399	329	5070	658	5728	0.114874	0.114874		0	10716	4749	5967	9498	15465	0.614161	1
		0.4182	5399	330	5069	660	5729	0.115203	0.115143		0	10720	4753	5967	9506	15473	0.61436	1
		0.4181	5400	330	5070	660	5730	0.115183	0.115143		0	10724	4757	5967	9514	15481	0.61456	1
		0.418	5401	330	5071	660	5731	0.115163	0.115143		0	10728	4761	5967	9522	15489	0.614759	1
		0.4174	5402	330	5072	660	5732	0.115143	0.115143		0	10732	4765	5967	9530	15497	0.614958	1
		0.4171	5402	332	5070	664	5734	0.1158	0.1158		0	10736	4769	5967	9538	15505	0.615156	1
		0.417	5403	333	5070	666	5736	0.116109	0.116089		0	10740	4773	5967	9546	15513	0.615355	1
		0.4168	5404	333	5071	666	5737	0.116089	0.116089		0	10744	4777	5967	9554	15521	0.615553	1
		0.4162	5404	334	5070	668	5738	0.116417	0.116397		0	10748	4781	5967	9562	15529	0.615751	1
		0.4161	5405	334	5071	668	5739	0.116397	0.116397		0	10752	4785	5967	9570	15537	0.615949	1
		0.416	5406	335	5071	670	5741	0.116704	0.116664		0	10756	4789	5967	9578	15545	0.616147	1
		0.4158	5407	335	5072	670	5742	0.116684	0.116664		0	10760	4793	5967	9586	15553	0.616344	1
		0.4157	5408	335	5073	670	5743	0.116664	0.116664		0	10764	4797	5967	9594	15561	0.616541	1
		0.4154	5408	336	5072	672	5744	0.116992	0.11689		0	10768	4801	5967	9602	15569	0.616738	1
		0.4152	5409	336	5073	672	5745	0.116971	0.11689		0	10772	4805	5967	9610	15577	0.616935	1
		0.4149	5410	336	5074	672	5746	0.116951	0.11689		0	10776	4809	5967	9618	15585	0.617132	1
		0.4146	5411	336	5075	672	5747	0.116931	0.11689		0	10780	4813	5967	9626	15593	0.617328	1
		0.4144	5413	336	5077	672	5749	0.11689	0.11689		0	10784	4817	5967	9634	15601	0.617525	1
		0.4143	5413	337	5076	674	5750	0.117217	0.117217		0	10788	4821	5967	9642	15609	0.617721	1
		0.4142	5413	338	5075	676	5751	0.117545	0.117545		0	10792	4825	5967	9650	15617	0.617916	1
		0.4139	5414	339	5075	678	5753	0.117852	0.117852		0	10796	4829	5967	9658	15625	0.618112	1
		0.4136	5416	340	5076	680	5756	0.118138	0.118076		0	10800	4833	5967	9666	15633	0.618307	1
		0.4133	5417	340	5077	680	5757	0.118117	0.118076		0	10804	4837	5967	9674	15641	0.618503	1
		0.4131	5418	340	5078	680	5758	0.118097	0.118076		0	10808	4841	5967	9682	15649	0.618698	1
		0.413	5419	340	5079	680	5759	0.118076	0.118076		0	10812	4845	5967	9690	15657	0.618893	1
		0.4126	5419	341	5078	682	5760	0.118403	0.118403		0	10816	4849	5967	9698	15665	0.619087	1
		0.4125	5420	342	5078	684	5762	0.118709	0.118709		0	10820	4853	5967	9706	15673	0.619282	1
		0.4121	5420	343	5077	686	5763	0.119035	0.119035		0	10824	4857	5967	9714	15681	0.619476	1
		0.4118	5420	344	5076	688	5764	0.119362	0.119299		0	10828	4861	5967	9722	15689	0.61967	1
		0.4117	5421	344	5077	688	5765	0.119341	0.119299		0	10832	4865	5967	9730	15697	0.619864	1
		0.4116	5423	344	5079	688	5767	0.119299	0.119299		0	10836	4869	5967	9738	15705	0.620057	1
		0.4115	5424	345	5079	690	5769	0.119605	0.119563		0	10840	4873	5967	9746	15713	0.620251	1
		0.4114	5425	345	5080	690	5770	0.119584	0.119563		0	10844	4877	5967	9754	15721	0.620444	1
		0.4113	5426	345	5081	690	5771	0.119563	0.119563		0	10848	4881	5967	9762	15729	0.620637	1
		0.4111	5426	346	5080	692	5772	0.119889	0.119806		0	10852	4885	5967	9770	15737	0.62083	1
		0.4108	5427	346	5081	692	5773	0.119868	0.119806		0	10856	4889	5967	9778	15745	0.621023	1
		0.4106	5428	346	5082	692	5774	0.119848	0.119806		0	10860	4893	5967	9786	15753	0.621215	1
		0.4105	5429	346	5083	692	5775	0.119827	0.119806		0	10864	4897	5967	9794	15761	0.621407	1
		0.4103	5430	346	5084	692	5776	0.119806	0.119806		0	10868	4901	5967	9802	15769	0.621599	1
		0.4102	5430	348	5082	696	5778	0.120457	0.120374		0	10872	4905	5967	9810	15777	0.621791	1
		0.4101	5431	348	5083	696	5779	0.120436	0.120374		0	10876	4909	5967	9818	15785	0.621983	1
		0.4098	5432	348	5084	696	5780	0.120415	0.120374		0	10880	4913	5967	9826	15793	0.622174	1
		0.4096	5434	348	5086	696	5782	0.120374	0.120374		0	10884	4917	5967	9834	15801	0.622366	1
		0.4092	5434	349	5085	698	5783	0.120699	0.120636		0	10888	4921	5967	9842	15809	0.622557	1
		0.4089	5435	349	5086	698	5784	0.120678	0.120636		0	10892	4925	5967	9850	15817	0.622748	1
		0.4088	5436	349	5087	698	5785	0.120657	0.120636		0	10896	4929	5967	9858	15825	0.622938	1
		0.4087	5437	349	5088	698	5786	0.120636	0.120636		0	10900	4933	5967	9866	15833	0.623129	1
		0.4084	5437	350	5087	700	5787	0.120961	0.120898		0	10904	4937	5967	9874	15841	0.623319	1
		0.4081	5438	350	5088	700	5788	0.12094	0.120898		0	10908	4941	5967	9882	15849	0.623509	1
		0.4078	5439	350	5089	700	5789	0.120919	0.120898		0	10912	4945	5967	9890	15857	0.623699	1
		0.4075	5440	350	5090	700	5790	0.120898	0.120898		0	10916	4949	5967	9898	15865	0.623889	1
		0.4073	5441	352	5089	704	5793	0.121526	0.121526		0	10920	4953	5967	9906	15873	0.624079	1
		0.407	5442	353	5089	706	5795	0.121829	0.121808		0	10924	4957	5967	9914	15881	0.624268	1
		0.4069	5443	353	5090	706	5796	0.121808	0.121808		0	10928	4961	5967	9922	15889	0.624457	1
		0.4064	5443	354	5089	708	5797	0.122132	0.122132		0	10932	4965	5967	9930	15897	0.624646	1
		0.4063	5444	355	5089	710	5799	0.122435	0.122287		0	10936	4969	5967	9938	15905	0.624835	1
		0.4059	5445	355	5090	710	5800	0.122414	0.122287		0	10940	4973	5967	9946	15913	0.625024	1
		0.4058	5446	355	5091	710	5801	0.122393	0.122287		0	10944	4977	5967	9954	15921	0.625212	1
		0.4057	5447	355	5092	710	5802	0.122372	0.122287		0	10948	4981	5967	9962	15929	0.6254	1
		0.4056	5448	355	5093	710	5803	0.122351	0.122287		0	10952	4985	5967	9970	15937	0.625588	1
		0.4054	5449	355	5094	710	5804	0.122329	0.122287		0	10956	4989	5967	9978	15945	0.625776	1
		0.4046	5450	355	5095	710	5805	0.122308	0.122287		0	10960	4993	5967	9986	15953	0.625964	1
		0.4041	5451	355	5096	710	5806	0.122287	0.122287		0	10964	4997	5967	9994	15961	0.626151	1
		0.404	5451	357	5094	714	5808	0.122934	0.122913		0	10968	5001	5967	10002	15969	0.626339	1
		0.4038	5452	357	5095	714	5809	0.122913	0.122913		0	10972	5005	5967	10010	15977	0.626526	1
		0.4036	5452	358	5094	716	5810	0.123236	0.123236		0	10976	5009	5967	10018	15985	0.626713	1
[truncated: 8,162 more rows]

## Sheet: Spectral Level Data
Spectral Level Data		Confidence Threshold	Forward	Reverse	Correct	Incorrect	Total	Global FDR	q-value		Fit Confidence Threshold	Fit Forward	Fit Reverse	Fit Correct	Fit Incorrect	Fit Total	Fit Global FDR	Fit Local FDR
		1	2135	0	2135	0	2135	0	0		1	1	0	1	0	1	0	3.88847e-11
		0.9999	2586	0	2586	0	2586	0	0		1	10	0	10	0	10	0	3.88847e-11
		0.9998	2850	0	2850	0	2850	0	0		1	19	0	19	0	19	0	3.88847e-11
		0.9997	3034	0	3034	0	3034	0	0		1	28	0	28	0	28	0	3.88847e-11
		0.9996	3168	0	3168	0	3168	0	0		1	37	0	37	0	37	0	3.88847e-11
		0.9995	3280	0	3280	0	3280	0	0		1	46	0	46	0	46	0	3.88847e-11
		0.9994	3392	0	3392	0	3392	0	0		1	55	0	55	0	55	0	3.88847e-11
		0.9993	3497	0	3497	0	3497	0	0		1	64	0	64	0	64	0	3.88847e-11
		0.9992	3579	0	3579	0	3579	0	0		1	73	0	73	0	73	0	3.88847e-11
		0.9991	3662	0	3662	0	3662	0	0		1	82	0	82	0	82	0	3.88847e-11
		0.999	3724	0	3724	0	3724	0	0		1	91	0	91	0	91	0	3.88847e-11
		0.9989	3938	0	3938	0	3938	0	0		1	100	0	100	0	100	0	3.88847e-11
		0.9988	4093	0	4093	0	4093	0	0		1	109	0	109	0	109	0	3.88847e-11
		0.9987	4207	0	4207	0	4207	0	0		1	118	0	118	0	118	0	3.88847e-11
		0.9986	4313	0	4313	0	4313	0	0		1	127	0	127	0	127	0	3.88847e-11
		0.9985	4385	0	4385	0	4385	0	0		1	136	0	136	0	136	0	3.88847e-11
		0.9984	4452	0	4452	0	4452	0	0		1	145	0	145	0	145	0	3.88847e-11
		0.9983	4540	0	4540	0	4540	0	0		1	154	0	154	0	154	0	3.88847e-11
		0.9982	4592	0	4592	0	4592	0	0		1	163	0	163	0	163	0	3.88847e-11
		0.9981	4646	0	4646	0	4646	0	0		1	172	0	172	0	172	0	3.88847e-11
		0.998	4706	0	4706	0	4706	0	0		1	181	0	181	0	181	0	3.88847e-11
		0.9979	4761	0	4761	0	4761	0	0		1	190	0	190	0	190	0	3.88847e-11
		0.9978	4803	0	4803	0	4803	0	0		1	199	0	199	0	199	0	3.88847e-11
		0.9977	4842	0	4842	0	4842	0	0		1	208	0	208	0	208	0	3.88847e-11
		0.9976	4881	0	4881	0	4881	0	0		1	217	0	217	0	217	0	3.88847e-11
		0.9975	4925	0	4925	0	4925	0	0		1	226	0	226	0	226	0	3.88847e-11
		0.9974	4976	0	4976	0	4976	0	0		1	235	0	235	0	235	0	3.88847e-11
		0.9973	5009	0	5009	0	5009	0	0		1	244	0	244	0	244	0	3.88847e-11
		0.9972	5056	0	5056	0	5056	0	0		1	253	0	253	0	253	0	3.88847e-11
		0.9971	5092	0	5092	0	5092	0	0		1	262	0	262	0	262	0	3.88847e-11
		0.997	5131	0	5131	0	5131	0	0		1	271	0	271	0	271	0	3.88847e-11
		0.9969	5159	0	5159	0	5159	0	0		1	280	0	280	0	280	0	3.88847e-11
		0.9968	5195	1	5194	2	5196	0.000384911	0.000307977		1	289	0	289	0	289	0	3.88847e-11
		0.9967	5226	1	5225	2	5227	0.000382629	0.000307977		1	298	0	298	0	298	0	3.88847e-11
		0.9966	5249	1	5248	2	5250	0.000380952	0.000307977		1	307	0	307	0	307	0	3.88847e-11
		0.9965	5283	1	5282	2	5284	0.000378501	0.000307977		1	316	0	316	0	316	0	3.88847e-11
		0.9964	5313	1	5312	2	5314	0.000376364	0.000307977		1	325	0	325	0	325	0	3.88847e-11
		0.9963	5342	1	5341	2	5343	0.000374322	0.000307977		1	334	0	334	0	334	0	3.88847e-11
		0.9962	5366	1	5365	2	5367	0.000372648	0.000307977		1	343	0	343	0	343	0	3.88847e-11
		0.9961	5403	1	5402	2	5404	0.000370096	0.000307977		1	352	0	352	0	352	0	3.88847e-11
		0.996	5432	1	5431	2	5433	0.000368121	0.000307977		1	361	0	361	0	361	0	3.88847e-11
		0.9959	5454	1	5453	2	5455	0.000366636	0.000307977		1	370	0	370	0	370	0	3.88847e-11
		0.9958	5487	1	5486	2	5488	0.000364431	0.000307977		1	379	0	379	0	379	0	3.88847e-11
		0.9957	5508	1	5507	2	5509	0.000363042	0.000307977		1	388	0	388	0	388	0	3.88847e-11
		0.9956	5529	1	5528	2	5530	0.000361664	0.000307977		1	397	0	397	0	397	0	3.88847e-11
		0.9955	5552	1	5551	2	5553	0.000360166	0.000307977		1	406	0	406	0	406	0	3.88847e-11
		0.9954	5579	1	5578	2	5580	0.000358423	0.000307977		1	415	0	415	0	415	0	3.88847e-11
		0.9953	5595	1	5594	2	5596	0.000357398	0.000307977		1	424	0	424	0	424	0	3.88847e-11
		0.9952	5612	1	5611	2	5613	0.000356316	0.000307977		1	433	0	433	0	433	0	3.88847e-11
		0.9951	5632	1	5631	2	5633	0.000355051	0.000307977		1	442	0	442	0	442	0	3.88847e-11
		0.995	5647	1	5646	2	5648	0.000354108	0.000307977		1	451	0	451	0	451	0	3.88847e-11
		0.9949	5665	1	5664	2	5666	0.000352983	0.000307977		1	460	0	460	0	460	0	3.88847e-11
		0.9948	5685	1	5684	2	5686	0.000351741	0.000307977		1	469	0	469	0	469	0	3.88847e-11
		0.9947	5713	1	5712	2	5714	0.000350018	0.000307977		1	478	0	478	0	478	0	3.88847e-11
		0.9946	5729	1	5728	2	5730	0.00034904	0.000307977		1	487	0	487	0	487	0	3.88847e-11
		0.9945	5748	1	5747	2	5749	0.000347887	0.000307977		1	496	0	496	0	496	0	3.88847e-11
		0.9944	5770	1	5769	2	5771	0.00034656	0.000307977		1	505	0	505	0	505	0	3.88847e-11
		0.9943	5783	1	5782	2	5784	0.000345781	0.000307977		1	514	0	514	0	514	0	3.88847e-11
		0.9942	5798	1	5797	2	5799	0.000344887	0.000307977		1	523	0	523	0	523	0	3.88847e-11
		0.9941	5820	1	5819	2	5821	0.000343584	0.000307977		1	532	0	532	0	532	0	3.88847e-11
		0.994	5837	1	5836	2	5838	0.000342583	0.000307977		1	541	0	541	0	541	0	3.88847e-11
		0.9939	5858	1	5857	2	5859	0.000341355	0.000307977		1	550	0	550	0	550	0	3.88847e-11
		0.9938	5875	1	5874	2	5876	0.000340368	0.000307977		1	559	0	559	0	559	0	3.88847e-11
		0.9937	5886	1	5885	2	5887	0.000339732	0.000307977		1	568	0	568	0	568	0	3.88847e-11
		0.9936	5901	1	5900	2	5902	0.000338868	0.000307977		1	577	0	577	0	577	0	3.88847e-11
		0.9935	5919	1	5918	2	5920	0.000337838	0.000307977		1	586	0	586	0	586	0	3.88847e-11
		0.9934	5932	1	5931	2	5933	0.000337098	0.000307977		1	595	0	595	0	595	0	3.88847e-11
		0.9933	5951	1	5950	2	5952	0.000336022	0.000307977		1	604	0	604	0	604	0	3.88847e-11
		0.9932	5967	1	5966	2	5968	0.000335121	0.000307977		1	613	0	613	0	613	0	3.88847e-11
		0.9931	5978	1	5977	2	5979	0.000334504	0.000307977		1	622	0	622	0	622	0	3.88847e-11
		0.993	5989	1	5988	2	5990	0.00033389	0.000307977		1	631	0	631	0	631	0	3.88847e-11
		0.9929	6000	1	5999	2	6001	0.000333278	0.000307977		1	640	0	640	0	640	0	3.88847e-11
		0.9928	6017	1	6016	2	6018	0.000332336	0.000307977		1	649	0	649	0	649	0	3.88847e-11
		0.9927	6031	1	6030	2	6032	0.000331565	0.000307977		1	658	0	658	0	658	0	3.88847e-11
		0.9926	6051	1	6050	2	6052	0.000330469	0.000307977		1	667	0	667	0	667	0	3.88847e-11
		0.9925	6063	1	6062	2	6064	0.000329815	0.000307977		1	676	0	676	0	676	0	3.88847e-11
		0.9924	6078	1	6077	2	6079	0.000329001	0.000307977		1	685	0	685	0	685	0	3.88847e-11
		0.9923	6087	1	6086	2	6088	0.000328515	0.000307977		1	694	0	694	0	694	0	3.88847e-11
		0.9922	6100	1	6099	2	6101	0.000327815	0.000307977		1	703	0	703	0	703	0	3.88847e-11
		0.9921	6119	1	6118	2	6120	0.000326797	0.000307977		1	712	0	712	0	712	0	3.88847e-11
		0.992	6134	1	6133	2	6135	0.000325998	0.000307977		1	721	0	721	0	721	0	3.88847e-11
		0.9919	6149	1	6148	2	6150	0.000325203	0.000307977		1	730	3.39242e-14	730	6.78485e-14	730	9.29431e-17	3.88847e-11
		0.9918	6163	1	6162	2	6164	0.000324465	0.000307977		1	739	3.39242e-14	739	6.78485e-14	739	9.18112e-17	3.88847e-11
		0.9917	6172	1	6171	2	6173	0.000323992	0.000307977		1	748	3.39242e-14	748	6.78485e-14	748	9.07065e-17	3.88847e-11
		0.9916	6184	1	6183	2	6185	0.000323363	0.000307977		1	757	3.39242e-14	757	6.78485e-14	757	8.96281e-17	3.88847e-11
		0.9915	6196	1	6195	2	6197	0.000322737	0.000307977		1	766	3.39242e-14	766	6.78485e-14	766	8.8575e-17	3.88847e-11
		0.9914	6208	1	6207	2	6209	0.000322113	0.000307977		1	775	6.89793e-14	775	1.37959e-13	775	1.78011e-16	3.88847e-11
		0.9913	6222	1	6221	2	6223	0.000321388	0.000307977		1	784	1.02903e-13	784	2.05807e-13	784	2.62509e-16	3.88847e-11
		0.9912	6229	1	6228	2	6230	0.000321027	0.000307977		1	793	1.37959e-13	793	2.75917e-13	793	3.47941e-16	3.88847e-11
		0.9911	6246	1	6245	2	6247	0.000320154	0.000307977		1	802	2.06938e-13	802	4.13876e-13	802	5.16054e-16	3.88847e-11
		0.991	6256	1	6255	2	6257	0.000319642	0.000307977		1	811	2.75917e-13	811	5.51834e-13	811	6.80437e-16	3.88847e-11
		0.9909	6269	1	6268	2	6270	0.000318979	0.000307977		1	820	4.12745e-13	820	8.2549e-13	820	1.00669e-15	3.88847e-11
		0.9908	6282	1	6281	2	6283	0.000318319	0.000307977		1	829	5.50703e-13	829	1.10141e-12	829	1.3286e-15	3.88847e-11
		0.9907	6291	1	6290	2	6292	0.000317864	0.000307977		1	838	7.92696e-13	838	1.58539e-12	838	1.89188e-15	3.88847e-11
		0.9906	6299	1	6298	2	6300	0.00031746	0.000307977		1	847	1.10254e-12	847	2.20507e-12	847	2.60339e-15	3.88847e-11
		0.9905	6317	1	6316	2	6318	0.000316556	0.000307977		1	856	1.55034e-12	856	3.10067e-12	856	3.62228e-15	3.88847e-11
		0.9904	6326	1	6325	2	6327	0.000316106	0.000307977		1	865	2.17002e-12	865	4.34004e-12	865	5.01739e-15	3.88847e-11
		0.9903	6343	1	6342	2	6344	0.000315259	0.000307977		1	874	2.96272e-12	874	5.92543e-12	874	6.77967e-15	3.88847e-11
		0.9902	6349	1	6348	2	6350	0.000314961	0.000307977		1	883	4.06412e-12	883	8.12825e-12	883	9.20526e-15	3.88847e-11
		0.9901	6361	1	6360	2	6362	0.000314367	0.000307977		1	892	5.51156e-12	892	1.10231e-11	892	1.23577e-14	3.88847e-11
		0.99	6373	1	6372	2	6374	0.000313775	0.000307977		1	901	7.47464e-12	901	1.49493e-11	901	1.65919e-14	3.88847e-11
		0.9899	6384	1	6383	2	6385	0.000313234	0.000307977		1	910	1.00574e-11	910	2.01148e-11	910	2.21042e-14	3.88847e-11
		0.9898	6394	1	6393	2	6395	0.000312744	0.000307977		1	919	1.34329e-11	919	2.68657e-11	919	2.92337e-14	3.88847e-11
		0.9897	6404	1	6403	2	6405	0.000312256	0.000307977		1	928	1.78769e-11	928	3.57539e-11	928	3.85279e-14	3.88847e-11
		0.9896	6419	1	6418	2	6420	0.000311526	0.000307977		1	937	2.36282e-11	937	4.72564e-11	937	5.04338e-14	3.88847e-11
		0.9895	6429	1	6428	2	6430	0.000311042	0.000307977		1	946	3.11029e-11	946	6.22057e-11	946	6.57566e-14	3.88847e-11
		0.9894	6441	1	6440	2	6442	0.000310463	0.000307977		1	955	4.07475e-11	955	8.1495e-11	955	8.53351e-14	3.88847e-11
		0.9893	6451	1	6450	2	6452	0.000309981	0.000307977		1	964	5.31129e-11	964	1.06226e-10	964	1.10193e-13	3.88847e-11
		0.9892	6460	1	6459	2	6461	0.00030955	0.000307977		1	973	6.88888e-11	973	1.37778e-10	973	1.41601e-13	3.88847e-11
		0.9891	6468	1	6467	2	6469	0.000309167	0.000307977		1	982	8.89007e-11	982	1.77801e-10	982	1.8106e-13	3.88847e-11
		0.989	6483	1	6482	2	6484	0.000308452	0.000307977		1	991	1.14252e-10	991	2.28505e-10	991	2.3058e-13	3.88847e-11
		0.9889	6493	1	6492	2	6494	0.000307977	0.000307977		1	1000	1.46182e-10	1000	2.92364e-10	1000	2.92364e-13	3.88847e-11
		0.9888	6501	2	6499	4	6503	0.000615101	0.000567698		1	1009	1.86206e-10	1009	3.72411e-10	1009	3.69089e-13	3.88847e-11
		0.9887	6505	2	6503	4	6507	0.000614723	0.000567698		1	1018	2.36219e-10	1018	4.72438e-10	1018	4.64084e-13	3.88847e-11
		0.9886	6512	2	6510	4	6514	0.000614062	0.000567698		1	1027	2.98426e-10	1027	5.96852e-10	1027	5.8116e-13	3.88847e-11
		0.9885	6523	2	6521	4	6525	0.000613027	0.000567698		1	1036	3.75512e-10	1036	7.51024e-10	1036	7.24926e-13	3.88847e-11
		0.9884	6532	2	6530	4	6534	0.000612182	0.000567698		1	1045	4.70682e-10	1045	9.41363e-10	1045	9.00826e-13	3.88847e-11
		0.9883	6539	2	6537	4	6541	0.000611527	0.000567698		1	1054	5.87724e-10	1054	1.17545e-09	1054	1.11523e-12	3.88847e-11
		0.9882	6550	2	6548	4	6552	0.000610501	0.000567698		1	1063	7.31219e-10	1063	1.46244e-09	1063	1.37576e-12	3.88847e-11
		0.9881	6557	2	6555	4	6559	0.000609849	0.000567698		1	1072	9.06471e-10	1072	1.81294e-09	1072	1.69118e-12	3.88847e-11
		0.988	6565	2	6563	4	6567	0.000609106	0.000567698		1	1081	1.11979e-09	1081	2.23957e-09	1081	2.07176e-12	3.88847e-11
		0.9879	6571	2	6569	4	6573	0.00060855	0.000567698		1	1090	1.37857e-09	1090	2.75713e-09	1090	2.52948e-12	3.88847e-11
		0.9878	6583	2	6581	4	6585	0.000607441	0.000567698		1	1099	1.69149e-09	1099	3.38299e-09	1099	3.07824e-12	3.88847e-11
		0.9877	6590	2	6588	4	6592	0.000606796	0.000567698		1	1108	2.06869e-09	1108	4.13739e-09	1108	3.7341e-12	3.88847e-11
		0.9876	6595	2	6593	4	6597	0.000606336	0.000567698		1	1117	2.52201e-09	1117	5.04403e-09	1117	4.51569e-12	3.88847e-11
		0.9875	6605	2	6603	4	6607	0.000605418	0.000567698		1	1126	3.06513e-09	1126	6.13027e-09	1126	5.44429e-12	3.88847e-11
		0.9874	6611	2	6609	4	6613	0.000604869	0.000567698		1	1135	3.71393e-09	1135	7.42785e-09	1135	6.54436e-12	3.88847e-11
		0.9873	6617	2	6615	4	6619	0.000604321	0.000567698		1	1144	4.48679e-09	1144	8.97358e-09	1144	7.84403e-12	3.88847e-11
		0.9872	6623	2	6621	4	6625	0.000603774	0.000567698		1	1153	5.40483e-09	1153	1.08097e-08	1153	9.37525e-12	3.88847e-11
		0.9871	6638	2	6636	4	6640	0.00060241	0.000567698		1	1162	6.49234e-09	1162	1.29847e-08	1162	1.11744e-11	3.88847e-11
		0.987	6647	2	6645	4	6649	0.000601594	0.000567698		1	1171	7.77722e-09	1171	1.55544e-08	1171	1.3283e-11	3.88847e-11
		0.9869	6651	2	6649	4	6653	0.000601233	0.000567698		1	1180	9.29126e-09	1180	1.85825e-08	1180	1.57479e-11	3.88847e-11
		0.9868	6661	2	6659	4	6663	0.00060033	0.000567698		1	1189	1.10709e-08	1189	2.21418e-08	1189	1.86222e-11	3.88847e-11
		0.9867	6673	2	6671	4	6675	0.000599251	0.000567698		1	1198	1.31574e-08	1198	2.63149e-08	1198	2.19657e-11	3.88847e-11
		0.9866	6686	2	6684	4	6688	0.000598086	0.000567698		1	1207	1.55978e-08	1207	3.11957e-08	1207	2.58456e-11	3.88847e-11
		0.9865	6694	2	6692	4	6696	0.000597372	0.000567698		1	1216	1.84455e-08	1216	3.68909e-08	1216	3.03379e-11	3.88847e-11
		0.9864	6703	2	6701	4	6705	0.00059657	0.000567698		1	1225	2.17604e-08	1225	4.35208e-08	1225	3.55272e-11	3.88847e-11
		0.9863	6720	2	6718	4	6722	0.000595061	0.000567698		1	1234	2.56107e-08	1234	5.12214e-08	1234	4.15084e-11	3.88847e-11
		0.9862	6726	2	6724	4	6728	0.00059453	0.000567698		1	1243	3.00728e-08	1243	6.01456e-08	1243	4.83875e-11	3.88847e-11
		0.9861	6737	2	6735	4	6739	0.00059356	0.000567698		1	1252	3.52327e-08	1252	7.04655e-08	1252	5.62823e-11	3.88847e-11
		0.986	6748	2	6746	4	6750	0.000592593	0.000567698		1	1261	4.11869e-08	1261	8.23738e-08	1261	6.53242e-11	3.88847e-11
		0.9859	6756	2	6754	4	6758	0.000591891	0.000567698		1	1270	4.80433e-08	1270	9.60867e-08	1270	7.56588e-11	3.88847e-11
		0.9858	6762	2	6760	4	6764	0.000591366	0.000567698		1	1279	5.59226e-08	1279	1.11845e-07	1279	8.74474e-11	3.88847e-11
		0.9857	6772	2	6770	4	6774	0.000590493	0.000567698		1	1288	6.49593e-08	1288	1.29919e-07	1288	1.00868e-10	3.88847e-11
		0.9856	6777	2	6775	4	6779	0.000590058	0.000567698		1	1297	7.53032e-08	1297	1.50606e-07	1297	1.16119e-10	3.88847e-11
		0.9855	6784	2	6782	4	6786	0.000589449	0.000567698		1	1306	8.71208e-08	1306	1.74242e-07	1306	1.33416e-10	3.88847e-11
		0.9854	6788	2	6786	4	6790	0.000589102	0.000567698		1	1315	1.00597e-07	1315	2.01194e-07	1315	1.52999e-10	3.88847e-11
		0.9853	6793	2	6791	4	6795	0.000588668	0.000567698		1	1324	1.15936e-07	1324	2.31872e-07	1324	1.7513e-10	3.88847e-11
		0.9852	6801	2	6799	4	6803	0.000587976	0.000567698		1	1333	1.33364e-07	1333	2.66728e-07	1333	2.00096e-10	3.88847e-11
		0.9851	6808	2	6806	4	6810	0.000587372	0.000567698		1	1342	1.53131e-07	1342	3.06263e-07	1342	2.28214e-10	3.88847e-11
		0.985	6817	2	6815	4	6819	0.000586596	0.000567698		1	1351	1.75513e-07	1351	3.51025e-07	1351	2.59826e-10	3.88847e-11
		0.9849	6820	2	6818	4	6822	0.000586338	0.000567698		1	1360	2.00811e-07	1360	4.01623e-07	1360	2.95311e-10	3.88847e-11
		0.9848	6827	2	6825	4	6829	0.000585737	0.000567698		1	1369	2.2936e-07	1369	4.5872e-07	1369	3.35077e-10	3.88847e-11
		0.9847	6840	2	6838	4	6842	0.000584624	0.000567698		1	1378	2.61524e-07	1378	5.23049e-07	1378	3.79571e-10	3.88847e-11
		0.9846	6850	2	6848	4	6852	0.000583771	0.000567698		1	1387	2.97704e-07	1387	5.95409e-07	1387	4.29278e-10	3.88847e-11
		0.9845	6860	2	6858	4	6862	0.00058292	0.000567698		1	1396	3.38338e-07	1396	6.76676e-07	1396	4.84725e-10	3.88847e-11
		0.9844	6863	2	6861	4	6865	0.000582666	0.000567698		1	1405	3.83904e-07	1405	7.67807e-07	1405	5.46482e-10	3.88847e-11
		0.9843	6871	2	6869	4	6873	0.000581987	0.000567698		1	1414	4.34924e-07	1414	8.69847e-07	1414	6.15168e-10	3.88847e-11
		0.9842	6874	2	6872	4	6876	0.000581734	0.000567698		1	1423	4.91967e-07	1423	9.83934e-07	1423	6.9145e-10	3.88847e-11
		0.9841	6877	2	6875	4	6879	0.00058148	0.000567698		1	1432	5.55652e-07	1432	1.1113e-06	1432	7.76051e-10	3.88847e-11
		0.984	6884	2	6882	4	6886	0.000580889	0.000567698		1	1441	6.26653e-07	1441	1.25331e-06	1441	8.69747e-10	3.88847e-11
		0.9839	6889	2	6887	4	6891	0.000580467	0.000567698		1	1450	7.05699e-07	1450	1.4114e-06	1450	9.73378e-10	3.88847e-11
		0.9838	6894	2	6892	4	6896	0.000580046	0.000567698		1	1459	7.93583e-07	1459	1.58717e-06	1459	1.08784e-09	3.88847e-11
		0.9837	6904	2	6902	4	6906	0.000579206	0.000567698		1	1468	8.91161e-07	1468	1.78232e-06	1468	1.21412e-09	3.88847e-11
		0.9836	6913	2	6911	4	6915	0.000578453	0.000567698		1	1477	9.99362e-07	1477	1.99872e-06	1477	1.35323e-09	3.88847e-11
		0.9835	6921	2	6919	4	6923	0.000577784	0.000567698		1	1486	1.11919e-06	1486	2.23837e-06	1486	1.50631e-09	3.88847e-11
		0.9834	6926	2	6924	4	6928	0.000577367	0.000567698		1	1495	1.25172e-06	1495	2.50343e-06	1495	1.67454e-09	3.88847e-11
		0.9833	6934	2	6932	4	6936	0.000576701	0.000567698		1	1504	1.39812e-06	1504	2.79623e-06	1504	1.8592e-09	3.88847e-11
		0.9832	6941	2	6939	4	6943	0.00057612	0.000567698		1	1513	1.55964e-06	1513	3.11928e-06	1513	2.06165e-09	3.88847e-11
		0.9831	6945	2	6943	4	6947	0.000575788	0.000567698		1	1522	1.73764e-06	1522	3.47528e-06	1522	2.28336e-09	3.88847e-11
		0.983	6951	2	6949	4	6953	0.000575291	0.000567698		1	1531	1.93356e-06	1531	3.86712e-06	1531	2.52588e-09	3.88847e-11
		0.9829	6958	2	6956	4	6960	0.000574713	0.000567698		1	1540	2.14896e-06	1540	4.29793e-06	1540	2.79086e-09	3.88847e-11
		0.9828	6969	2	6967	4	6971	0.000573806	0.000567698		1	1549	2.38551e-06	1549	4.77103e-06	1549	3.08007e-09	3.88847e-11
		0.9827	6993	2	6991	4	6995	0.000571837	0.000567698		1	1558	2.645e-06	1558	5.28999e-06	1558	3.39537e-09	3.88847e-11
		0.9826	6995	2	6993	4	6997	0.000571674	0.000567698		1	1567	2.92932e-06	1567	5.85865e-06	1567	3.73877e-09	3.88847e-11
		0.9825	7002	2	7000	4	7004	0.000571102	0.000567698		1	1576	3.24054e-06	1576	6.48109e-06	1576	4.11237e-09	3.88847e-11
		0.9824	7007	2	7005	4	7009	0.000570695	0.000567698		1	1585	3.58084e-06	1585	7.16167e-06	1585	4.5184e-09	3.88847e-11
		0.9823	7012	2	7010	4	7014	0.000570288	0.000567698		1	1594	3.95253e-06	1594	7.90506e-06	1594	4.95926e-09	3.88847e-11
		0.9822	7019	2	7017	4	7021	0.000569719	0.000567698		1	1603	4.35811e-06	1603	8.71621e-06	1603	5.43744e-09	3.88847e-11
		0.9821	7024	2	7022	4	7026	0.000569314	0.000567698		1	1612	4.80021e-06	1612	9.60043e-06	1612	5.9556e-09	3.88847e-11
		0.982	7033	2	7031	4	7035	0.000568586	0.000567698		1	1621	5.28166e-06	1621	1.05633e-05	1621	6.51655e-09	3.88847e-11
		0.9819	7036	2	7034	4	7038	0.000568343	0.000567698		1	1630	5.80545e-06	1630	1.16109e-05	1630	7.12325e-09	3.88847e-11
		0.9818	7038	2	7036	4	7040	0.000568182	0.000567698		1	1639	6.37475e-06	1639	1.27495e-05	1639	7.77883e-09	3.88847e-11
		0.9817	7044	2	7042	4	7046	0.000567698	0.000567698		1	1648	6.99294e-06	1648	1.39859e-05	1648	8.48658e-09	3.88847e-11
		0.9816	7049	3	7046	6	7052	0.000850822	0.000827472		1	1657	7.6636e-06	1657	1.53272e-05	1657	9.24997e-09	3.88847e-11
		0.9815	7053	3	7050	6	7056	0.00085034	0.000827472		1	1666	8.39052e-06	1666	1.6781e-05	1666	1.00726e-08	3.88847e-11
		0.9814	7059	3	7056	6	7062	0.000849618	0.000827472		1	1675	9.17771e-06	1675	1.83554e-05	1675	1.09585e-08	3.88847e-11
		0.9813	7062	3	7059	6	7065	0.000849257	0.000827472		1	1684	1.00294e-05	1684	2.00588e-05	1684	1.19114e-08	3.88847e-11
		0.9812	7073	3	7070	6	7076	0.000847937	0.000827472		1	1693	1.09502e-05	1693	2.19003e-05	1693	1.29358e-08	3.88847e-11
		0.9811	7077	3	7074	6	7080	0.000847458	0.000827472		1	1702	1.19446e-05	1702	2.38893e-05	1702	1.4036e-08	3.88847e-11
		0.981	7080	3	7077	6	7083	0.000847099	0.000827472		1	1711	1.30179e-05	1711	2.60358e-05	1711	1.52167e-08	3.88847e-11
		0.9809	7087	3	7084	6	7090	0.000846262	0.000827472		1	1720	1.41752e-05	1720	2.83505e-05	1720	1.64828e-08	3.88847e-11
		0.9808	7092	3	7089	6	7095	0.000845666	0.000827472		1	1729	1.54222e-05	1729	3.08444e-05	1729	1.78394e-08	3.88847e-11
		0.9807	7100	3	7097	6	7103	0.000844714	0.000827472		1	1738	1.67646e-05	1738	3.35293e-05	1738	1.92919e-08	3.88847e-11
		0.9806	7105	3	7102	6	7108	0.000844119	0.000827472		1	1747	1.82088e-05	1747	3.64175e-05	1747	2.08457e-08	3.88847e-11
		0.9805	7111	3	7108	6	7114	0.000843407	0.000827472		1	1756	1.97611e-05	1756	3.95221e-05	1756	2.25069e-08	3.88847e-11
		0.9804	7116	3	7113	6	7119	0.000842815	0.000827472		1	1765	2.14284e-05	1765	4.28567e-05	1765	2.42814e-08	3.88847e-11
		0.9803	7120	3	7117	6	7123	0.000842342	0.000827472		1	1774	2.32179e-05	1774	4.64357e-05	1774	2.61757e-08	3.88847e-11
		0.9802	7126	3	7123	6	7129	0.000841633	0.000827472		1	1783	2.51371e-05	1783	5.02742e-05	1783	2.81964e-08	3.88847e-11
		0.9801	7131	3	7128	6	7134	0.000841043	0.000827472		1	1792	2.71939e-05	1792	5.43879e-05	1792	3.03504e-08	3.88847e-11
		0.98	7135	3	7132	6	7138	0.000840572	0.000827472		1	1801	2.93967e-05	1801	5.87934e-05	1801	3.26449e-08	3.88847e-11
		0.9799	7153	3	7150	6	7156	0.000838457	0.000827472		1	1810	3.17541e-05	1810	6.35082e-05	1810	3.50874e-08	3.88847e-11
		0.9798	7156	3	7153	6	7159	0.000838106	0.000827472		1	1819	3.42752e-05	1819	6.85505e-05	1819	3.76858e-08	3.88847e-11
		0.9797	7158	3	7155	6	7161	0.000837872	0.000827472		1	1828	3.69696e-05	1828	7.39392e-05	1828	4.04481e-08	3.88847e-11
		0.9796	7160	3	7157	6	7163	0.000837638	0.000827472		1	1837	3.98471e-05	1837	7.96943e-05	1837	4.33828e-08	3.88847e-11
		0.9795	7168	3	7165	6	7171	0.000836703	0.000827472		1	1846	4.29183e-05	1846	8.58366e-05	1846	4.64987e-08	3.88847e-11
		0.9794	7171	3	7168	6	7174	0.000836353	0.000827472		1	1855	4.6194e-05	1855	9.2388e-05	1855	4.98049e-08	3.88847e-11
		0.9793	7175	3	7172	6	7178	0.000835887	0.000827472		1	1864	4.96856e-05	1864	9.93712e-05	1864	5.33107e-08	3.88847e-11
		0.9792	7179	3	7176	6	7182	0.000835422	0.000827472		1	1873	5.34049e-05	1873	0.00010681	1873	5.7026e-08	3.88847e-11
		0.9791	7182	3	7179	6	7185	0.000835073	0.000827472		1	1882	5.73643e-05	1882	0.000114729	1882	6.0961e-08	3.88847e-11
		0.979	7187	3	7184	6	7190	0.000834492	0.000827472		1	1891	6.15768e-05	1891	0.000123154	1891	6.51261e-08	3.88847e-11
		0.9789	7192	3	7189	6	7195	0.000833912	0.000827472		1	1900	6.60557e-05	1900	0.000132111	1900	6.95323e-08	3.88847e-11
		0.9788	7196	3	7193	6	7199	0.000833449	0.000827472		1	1909	7.08151e-05	1909	0.00014163	1909	7.41907e-08	3.88847e-11
		0.9787	7202	3	7199	6	7205	0.000832755	0.000827472		1	1918	7.58695e-05	1918	0.000151739	1918	7.91131e-08	3.88847e-11
		0.9786	7207	3	7204	6	7210	0.000832178	0.000827472		1	1927	8.12341e-05	1927	0.000162468	1927	8.43115e-08	3.88847e-11
		0.9785	7213	3	7210	6	7216	0.000831486	0.000827472		1	1936	8.69247e-05	1936	0.000173849	1936	8.97983e-08	3.88847e-11
		0.9784	7218	3	7215	6	7221	0.00083091	0.000827472		1	1945	9.29577e-05	1945	0.000185915	1945	9.55864e-08	3.88847e-11
		0.9783	7225	3	7222	6	7228	0.000830105	0.000827472		1	1954	9.93502e-05	1954	0.0001987	1954	1.01689e-07	3.88847e-11
		0.9782	7230	3	7227	6	7233	0.000829531	0.000827472		1	1963	0.00010612	1963	0.000212239	1963	1.0812e-07	3.88847e-11
		0.9781	7235	3	7232	6	7238	0.000828958	0.000827472		1	1972	0.000113285	1972	0.000226569	1972	1.14893e-07	3.88847e-11
		0.978	7240	3	7237	6	7243	0.000828386	0.000827472		1	1981	0.000120864	1981	0.000241728	1981	1.22023e-07	3.88847e-11
		0.9779	7241	3	7238	6	7244	0.000828272	0.000827472		1	1990	0.000128878	1990	0.000257756	1990	1.29525e-07	3.88847e-11
		0.9778	7248	3	7245	6	7251	0.000827472	0.000827472		1	1999	0.000137346	1999	0.000274692	1999	1.37415e-07	3.88847e-11
		0.9777	7255	4	7251	8	7259	0.00110208	0.00105708		1	2008	0.000146291	2008	0.000292581	2008	1.45708e-07	3.88847e-11
		0.9776	7260	4	7256	8	7264	0.00110132	0.00105708		1	2017	0.000155733	2017	0.000311466	2017	1.5442e-07	3.88847e-11
		0.9775	7264	4	7260	8	7268	0.00110072	0.00105708		1	2026	0.000165696	2026	0.000331391	2026	1.63569e-07	3.88847e-11
		0.9774	7270	4	7266	8	7274	0.00109981	0.00105708		1	2035	0.000176203	2035	0.000352406	2035	1.73172e-07	3.88847e-11
		0.9773	7279	4	7275	8	7283	0.00109845	0.00105708		1	2044	0.000187278	2044	0.000374557	2044	1.83247e-07	3.88847e-11
		0.9772	7283	4	7279	8	7287	0.00109785	0.00105708		1	2053	0.000198948	2053	0.000397895	2053	1.93812e-07	3.88847e-11
		0.9771	7285	4	7281	8	7289	0.00109754	0.00105708		1	2062	0.000211236	2062	0.000422473	2062	2.04885e-07	3.88847e-11
		0.977	7294	4	7290	8	7298	0.00109619	0.00105708		1	2071	0.000224172	2071	0.000448344	2071	2.16487e-07	3.88847e-11
		0.9769	7296	4	7292	8	7300	0.00109589	0.00105708		1	2080	0.000237782	2080	0.000475563	2080	2.28636e-07	3.88847e-11
		0.9768	7301	4	7297	8	7305	0.00109514	0.00105708		1	2089	0.000252094	2089	0.000504188	2089	2.41354e-07	3.88847e-11
		0.9767	7303	4	7299	8	7307	0.00109484	0.00105708		1	2098	0.000267139	2098	0.000534279	2098	2.54661e-07	3.88847e-11
		0.9766	7304	4	7300	8	7308	0.00109469	0.00105708		1	2107	0.000282947	2107	0.000565895	2107	2.68578e-07	3.88847e-11
		0.9765	7311	4	7307	8	7315	0.00109364	0.00105708		1	2116	0.00029955	2116	0.000599099	2116	2.83128e-07	3.88847e-11
		0.9764	7320	4	7316	8	7324	0.0010923	0.00105708		1	2125	0.000316979	2125	0.000633958	2125	2.98333e-07	3.88847e-11
		0.9763	7324	4	7320	8	7328	0.0010917	0.00105708		1	2134	0.000335268	2134	0.000670536	2134	3.14216e-07	3.88847e-11
		0.9762	7325	4	7321	8	7329	0.00109155	0.00105708		0.9999	2143	0.000354452	2143	0.000708904	2143	3.308e-07	1.22855e-05
		0.9761	7330	4	7326	8	7334	0.00109081	0.00105708		0.9999	2152	0.000374566	2152	0.000749131	2152	3.48109e-07	1.22855e-05
		0.976	7335	4	7331	8	7339	0.00109007	0.00105708		0.9999	2161	0.000395646	2161	0.000791292	2161	3.66169e-07	1.22855e-05
		0.9759	7336	4	7332	8	7340	0.00108992	0.00105708		0.9999	2170	0.00041773	2170	0.00083546	2170	3.85004e-07	1.22855e-05
		0.9758	7340	4	7336	8	7344	0.00108932	0.00105708		0.9999	2179	0.000440856	2179	0.000881712	2179	4.04641e-07	1.22855e-05
		0.9757	7346	4	7342	8	7350	0.00108844	0.00105708		0.9999	2188	0.000465065	2188	0.000930129	2188	4.25105e-07	1.22855e-05
		0.9756	7349	4	7345	8	7353	0.00108799	0.00105708		0.9999	2197	0.000490396	2197	0.000980792	2197	4.46423e-07	1.22855e-05
		0.9755	7350	4	7346	8	7354	0.00108784	0.00105708		0.9999	2206	0.000516892	2206	0.00103378	2206	4.68624e-07	1.22855e-05
		0.9754	7355	4	7351	8	7359	0.0010871	0.00105708		0.9999	2215	0.000544596	2215	0.00108919	2215	4.91734e-07	1.22855e-05
		0.9753	7359	4	7355	8	7363	0.00108651	0.00105708		0.9999	2224	0.000573551	2224	0.0011471	2224	5.15783e-07	1.22855e-05
		0.9752	7361	4	7357	8	7365	0.00108622	0.00105708		0.9999	2233	0.000603804	2233	0.00120761	2233	5.40801e-07	1.22855e-05
		0.9751	7370	4	7366	8	7374	0.00108489	0.00105708		0.9999	2242	0.000635401	2242	0.0012708	2242	5.66816e-07	1.22855e-05
		0.975	7372	4	7368	8	7376	0.0010846	0.00105708		0.9999	2251	0.000668389	2251	0.00133678	2251	5.9386e-07	1.22855e-05
		0.9749	7376	4	7372	8	7380	0.00108401	0.00105708		0.9999	2260	0.000702818	2260	0.00140564	2260	6.21963e-07	1.22855e-05
		0.9748	7379	4	7375	8	7383	0.00108357	0.00105708		0.9999	2269	0.000738737	2269	0.00147747	2269	6.51157e-07	1.22855e-05
		0.9747	7380	4	7376	8	7384	0.00108342	0.00105708		0.9999	2278	0.000776199	2278	0.0015524	2278	6.81474e-07	1.22855e-05
		0.9746	7391	4	7387	8	7395	0.00108181	0.00105708		0.9999	2287	0.000815256	2287	0.00163051	2287	7.12948e-07	1.22855e-05
		0.9745	7394	4	7390	8	7398	0.00108137	0.00105708		0.9999	2296	0.000855962	2296	0.00171192	2296	7.45611e-07	1.22855e-05
		0.9744	7396	4	7392	8	7400	0.00108108	0.00105708		0.9999	2305	0.000898372	2305	0.00179674	2305	7.79498e-07	1.22855e-05
		0.9743	7399	4	7395	8	7403	0.00108064	0.00105708		0.9999	2314	0.000942543	2314	0.00188509	2314	8.14644e-07	1.22855e-05
		0.9742	7401	4	7397	8	7405	0.00108035	0.00105708		0.9999	2323	0.000988534	2323	0.00197707	2323	8.51084e-07	1.22855e-05
		0.9741	7405	4	7401	8	7409	0.00107977	0.00105708		0.9999	2332	0.0010364	2332	0.00207281	2332	8.88853e-07	1.22855e-05
		0.974	7410	4	7406	8	7414	0.00107904	0.00105708		0.9999	2341	0.00108621	2341	0.00217242	2341	9.27989e-07	1.22855e-05
		0.9739	7414	4	7410	8	7418	0.00107846	0.00105708		0.9999	2350	0.00113802	2350	0.00227604	2350	9.68529e-07	1.22855e-05
		0.9738	7415	4	7411	8	7419	0.00107831	0.00105708		0.9999	2359	0.0011919	2359	0.00238379	2359	1.01051e-06	1.22855e-05
		0.9737	7424	4	7420	8	7428	0.00107701	0.00105708		0.9999	2368	0.0012479	2368	0.0024958	2368	1.05397e-06	1.22855e-05
		0.9736	7428	4	7424	8	7432	0.00107643	0.00105708		0.9999	2377	0.0013061	2377	0.0026122	2377	1.09895e-06	1.22855e-05
		0.9734	7429	4	7425	8	7433	0.00107628	0.00105708		0.9999	2386	0.00136657	2386	0.00273313	2386	1.14549e-06	1.22855e-05
		0.9733	7439	4	7435	8	7443	0.00107484	0.00105708		0.9999	2395	0.00142937	2395	0.00285873	2395	1.19362e-06	1.22855e-05
		0.9732	7443	4	7439	8	7447	0.00107426	0.00105708		0.9999	2404	0.00149457	2404	0.00298914	2404	1.2434e-06	1.22855e-05
		0.9731	7446	4	7442	8	7450	0.00107383	0.00105708		0.9999	2413	0.00156225	2413	0.0031245	2413	1.29486e-06	1.22855e-05
		0.973	7447	4	7443	8	7451	0.00107368	0.00105708		0.9999	2422	0.00163248	2422	0.00326496	2422	1.34804e-06	1.22855e-05
		0.9729	7450	4	7446	8	7454	0.00107325	0.00105708		0.9999	2431	0.00170533	2431	0.00341067	2431	1.40299e-06	1.22855e-05
		0.9727	7454	4	7450	8	7458	0.00107267	0.00105708		0.9999	2440	0.00178089	2440	0.00356178	2440	1.45975e-06	1.22855e-05
		0.9726	7456	4	7452	8	7460	0.00107239	0.00105708		0.9999	2449	0.00185923	2449	0.00371846	2449	1.51836e-06	1.22855e-05
		0.9725	7459	4	7455	8	7463	0.00107195	0.00105708		0.9999	2458	0.00194043	2458	0.00388086	2458	1.57887e-06	1.22855e-05
		0.9724	7460	4	7456	8	7464	0.00107181	0.00105708		0.9999	2467	0.00202457	2467	0.00404914	2467	1.64132e-06	1.22855e-05
		0.9723	7463	4	7459	8	7467	0.00107138	0.00105708		0.9999	2476	0.00211174	2476	0.00422347	2476	1.70576e-06	1.22855e-05
		0.9722	7467	4	7463	8	7471	0.00107081	0.00105708		0.9999	2485	0.00220201	2485	0.00440403	2485	1.77224e-06	1.22855e-05
		0.9721	7469	4	7465	8	7473	0.00107052	0.00105708		0.9999	2494	0.00229549	2494	0.00459097	2494	1.84081e-06	1.22855e-05
		0.972	7470	4	7466	8	7474	0.00107038	0.00105708		0.9999	2503	0.00239224	2503	0.00478449	2503	1.9115e-06	1.22855e-05
		0.9719	7472	4	7468	8	7476	0.00107009	0.00105708		0.9999	2512	0.00249237	2512	0.00498475	2512	1.98437e-06	1.22855e-05
		0.9718	7475	4	7471	8	7479	0.00106966	0.00105708		0.9999	2521	0.00259597	2520.99	0.00519194	2521	2.05948e-06	1.22855e-05
		0.9717	7481	4	7477	8	7485	0.0010688	0.00105708		0.9999	2530	0.00270312	2529.99	0.00540624	2530	2.13686e-06	1.22855e-05
		0.9716	7482	4	7478	8	7486	0.00106866	0.00105708		0.9999	2539	0.00281393	2538.99	0.00562786	2539	2.21656e-06	1.22855e-05
		0.9715	7487	4	7483	8	7491	0.00106795	0.00105708		0.9999	2548	0.00292848	2547.99	0.00585696	2548	2.29865e-06	1.22855e-05
		0.9714	7489	4	7485	8	7493	0.00106766	0.00105708		0.9999	2557	0.00304688	2556.99	0.00609376	2557	2.38317e-06	1.22855e-05
		0.9713	7495	4	7491	8	7499	0.00106681	0.00105708		0.9999	2566	0.00316923	2565.99	0.00633845	2566	2.47017e-06	1.22855e-05
		0.9712	7497	4	7493	8	7501	0.00106652	0.00105708		0.9999	2575	0.00329562	2574.99	0.00659124	2575	2.5597e-06	1.22855e-05
		0.9711	7499	4	7495	8	7503	0.00106624	0.00105708		0.9999	2584	0.00342616	2583.99	0.00685233	2584	2.65183e-06	1.22855e-05
		0.971	7507	4	7503	8	7511	0.0010651	0.00105708		0.9998	2593	0.00356096	2592.99	0.00712192	2593	2.74659e-06	4.63714e-05
		0.9709	7511	4	7507	8	7515	0.00106454	0.00105708		0.9998	2602	0.00370012	2601.99	0.00740024	2602	2.84406e-06	4.63714e-05
		0.9708	7514	4	7510	8	7518	0.00106411	0.00105708		0.9998	2611	0.00384375	2610.99	0.00768749	2611	2.94427e-06	4.63714e-05
		0.9707	7519	4	7515	8	7523	0.00106341	0.00105708		0.9998	2620	0.00399195	2619.99	0.00798391	2620	3.04729e-06	4.63714e-05
		0.9706	7521	4	7517	8	7525	0.00106312	0.00105708		0.9998	2629	0.00414485	2628.99	0.0082897	2629	3.15318e-06	4.63714e-05
		0.9705	7525	4	7521	8	7529	0.00106256	0.00105708		0.9998	2638	0.00430255	2637.99	0.00860511	2638	3.26198e-06	4.63714e-05
		0.9704	7527	4	7523	8	7531	0.00106228	0.00105708		0.9998	2647	0.00446518	2646.99	0.00893035	2647	3.37376e-06	4.63714e-05
		0.9703	7530	4	7526	8	7534	0.00106185	0.00105708		0.9998	2656	0.00463284	2655.99	0.00926567	2656	3.48858e-06	4.63714e-05
		0.9702	7532	4	7528	8	7536	0.00106157	0.00105708		0.9998	2665	0.00480565	2664.99	0.0096113	2665	3.60649e-06	4.63714e-05
		0.9701	7534	4	7530	8	7538	0.00106129	0.00105708		0.9998	2674	0.00498374	2673.99	0.00996748	2674	3.72755e-06	4.63714e-05
		0.97	7539	4	7535	8	7543	0.00106059	0.00105708		0.9998	2682.99	0.00516723	2682.99	0.0103345	2683	3.85183e-06	4.63714e-05
		0.9699	7542	4	7538	8	7546	0.00106016	0.00105708		0.9998	2691.99	0.00535624	2691.99	0.0107125	2692	3.97938e-06	4.63714e-05
		0.9698	7543	4	7539	8	7547	0.00106002	0.00105708		0.9998	2700.99	0.0055509	2700.99	0.0111018	2701	4.11026e-06	4.63714e-05
		0.9697	7545	4	7541	8	7549	0.00105974	0.00105708		0.9998	2709.99	0.00575134	2709.99	0.0115027	2710	4.24453e-06	4.63714e-05
		0.9696	7548	4	7544	8	7552	0.00105932	0.00105708		0.9998	2718.99	0.00595769	2718.99	0.0119154	2719	4.38226e-06	4.63714e-05
		0.9695	7550	4	7546	8	7554	0.00105904	0.00105708		0.9998	2727.99	0.00617007	2727.99	0.0123401	2728	4.52351e-06	4.63714e-05
		0.9694	7554	4	7550	8	7558	0.00105848	0.00105708		0.9998	2736.99	0.00638862	2736.99	0.0127772	2737	4.66834e-06	4.63714e-05
		0.9693	7559	4	7555	8	7563	0.00105778	0.00105708		0.9998	2745.99	0.00661348	2745.99	0.013227	2746	4.81681e-06	4.63714e-05
		0.9692	7561	4	7557	8	7565	0.0010575	0.00105708		0.9998	2754.99	0.00684479	2754.99	0.0136896	2755	4.96899e-06	4.63714e-05
		0.9691	7564	4	7560	8	7568	0.00105708	0.00105708		0.9998	2763.99	0.00708267	2763.99	0.0141653	2764	5.12495e-06	4.63714e-05
		0.969	7564	5	7559	10	7569	0.00132118	0.0013177		0.9998	2772.99	0.00732729	2772.99	0.0146546	2773	5.28474e-06	4.63714e-05
		0.9689	7569	5	7564	10	7574	0.00132031	0.0013177		0.9998	2781.99	0.00757876	2781.98	0.0151575	2782	5.44843e-06	4.63714e-05
		0.9688	7570	5	7565	10	7575	0.00132013	0.0013177		0.9998	2790.99	0.00783725	2790.98	0.0156745	2791	5.61609e-06	4.63714e-05
		0.9687	7572	5	7567	10	7577	0.00131978	0.0013177		0.9998	2799.99	0.0081029	2799.98	0.0162058	2800	5.78778e-06	4.63714e-05
		0.9686	7574	5	7569	10	7579	0.00131944	0.0013177		0.9998	2808.99	0.00837585	2808.98	0.0167517	2809	5.96358e-06	4.63714e-05
		0.9685	7579	5	7574	10	7584	0.00131857	0.0013177		0.9998	2817.99	0.00865626	2817.98	0.0173125	2818	6.14355e-06	4.63714e-05
		0.9684	7581	5	7576	10	7586	0.00131822	0.0013177		0.9998	2826.99	0.00894427	2826.98	0.0178885	2827	6.32775e-06	4.63714e-05
		0.9682	7584	5	7579	10	7589	0.0013177	0.0013177		0.9998	2835.99	0.00924005	2835.98	0.0184801	2836	6.51625e-06	4.63714e-05
		0.968	7584	6	7578	12	7590	0.00158103	0.00157027		0.9998	2844.99	0.00954374	2844.98	0.0190875	2845	6.70913e-06	4.63714e-05
		0.9679	7589	6	7583	12	7595	0.00157999	0.00157027		0.9997	2853.99	0.00985551	2853.98	0.019711	2854	6.90646e-06	8.9857e-05
		0.9678	7592	6	7586	12	7598	0.00157936	0.00157027		0.9997	2862.99	0.0101755	2862.98	0.020351	2863	7.10829e-06	8.9857e-05
		0.9677	7593	6	7587	12	7599	0.00157916	0.00157027		0.9997	2871.99	0.0105039	2871.98	0.0210078	2872	7.31471e-06	8.9857e-05
		0.9676	7596	6	7590	12	7602	0.00157853	0.00157027		0.9997	2880.99	0.0108409	2880.98	0.0216818	2881	7.52578e-06	8.9857e-05
		0.9675	7598	6	7592	12	7604	0.00157812	0.00157027		0.9997	2889.99	0.0111866	2889.98	0.0223732	2890	7.74157e-06	8.9857e-05
		0.9674	7604	6	7598	12	7610	0.00157687	0.00157027		0.9997	2898.99	0.0115412	2898.98	0.0230823	2899	7.96216e-06	8.9857e-05
		0.9673	7605	6	7599	12	7611	0.00157667	0.00157027		0.9997	2907.99	0.0119048	2907.98	0.0238096	2908	8.18762e-06	8.9857e-05
		0.9672	7607	6	7601	12	7613	0.00157625	0.00157027		0.9997	2916.99	0.0122777	2916.98	0.0245554	2917	8.41802e-06	8.9857e-05
		0.9671	7609	6	7603	12	7615	0.00157584	0.00157027		0.9997	2925.99	0.01266	2925.97	0.0253199	2926	8.65343e-06	8.9857e-05
		0.967	7611	6	7605	12	7617	0.00157542	0.00157027		0.9997	2934.99	0.0130518	2934.97	0.0261037	2935	8.89392e-06	8.9857e-05
		0.9669	7613	6	7607	12	7619	0.00157501	0.00157027		0.9997	2943.99	0.0134534	2943.97	0.0269069	2944	9.13957e-06	8.9857e-05
		0.9668	7616	6	7610	12	7622	0.00157439	0.00157027		0.9997	2952.99	0.013865	2952.97	0.02773	2953	9.39045e-06	8.9857e-05
		0.9667	7620	6	7614	12	7626	0.00157356	0.00157027		0.9997	2961.99	0.0142867	2961.97	0.0285734	2962	9.64664e-06	8.9857e-05
		0.9666	7624	6	7618	12	7630	0.00157274	0.00157027		0.9997	2970.99	0.0147187	2970.97	0.0294373	2971	9.90822e-06	8.9857e-05
		0.9665	7630	6	7624	12	7636	0.0015715	0.00157027		0.9997	2979.98	0.0151611	2979.97	0.0303222	2980	1.01752e-05	8.9857e-05
		0.9664	7633	6	7627	12	7639	0.00157089	0.00157027		0.9997	2988.98	0.0156142	2988.97	0.0312285	2989	1.04478e-05	8.9857e-05
		0.9663	7636	6	7630	12	7642	0.00157027	0.00157027		0.9997	2997.98	0.0160782	2997.97	0.0321565	2998	1.0726e-05	8.9857e-05
		0.9662	7639	7	7632	14	7646	0.00183102	0.00180482		0.9997	3006.98	0.0165533	3006.97	0.0331065	3007	1.10098e-05	8.9857e-05
		0.966	7640	7	7633	14	7647	0.00183078	0.00180482		0.9997	3015.98	0.0170395	3015.97	0.0340791	3016	1.12994e-05	8.9857e-05
		0.9659	7642	7	7635	14	7649	0.0018303	0.00180482		0.9997	3024.98	0.0175372	3024.96	0.0350745	3025	1.15949e-05	8.9857e-05
		0.9658	7646	7	7639	14	7653	0.00182935	0.00180482		0.9997	3033.98	0.0180466	3033.96	0.0360932	3034	1.18962e-05	8.9857e-05
		0.9657	7647	7	7640	14	7654	0.00182911	0.00180482		0.9996	3042.98	0.0185678	3042.96	0.0371355	3043	1.22036e-05	0.000135312
		0.9656	7649	7	7642	14	7656	0.00182863	0.00180482		0.9996	3051.98	0.019101	3051.96	0.0382019	3052	1.2517e-05	0.000135312
		0.9655	7651	7	7644	14	7658	0.00182815	0.00180482		0.9996	3060.98	0.0196464	3060.96	0.0392928	3061	1.28366e-05	0.000135312
		0.9654	7653	7	7646	14	7660	0.00182768	0.00180482		0.9996	3069.98	0.0202042	3069.96	0.0404085	3070	1.31624e-05	0.000135312
		0.9653	7655	7	7648	14	7662	0.0018272	0.00180482		0.9996	3078.98	0.0207747	3078.96	0.0415495	3079	1.34945e-05	0.000135312
		0.9652	7663	7	7656	14	7670	0.00182529	0.00180482		0.9996	3087.98	0.0213581	3087.96	0.0427161	3088	1.38329e-05	0.000135312
		0.9651	7665	7	7658	14	7672	0.00182482	0.00180482		0.9996	3096.98	0.0219545	3096.96	0.0439089	3097	1.41779e-05	0.000135312
		0.965	7667	7	7660	14	7674	0.00182434	0.00180482		0.9996	3105.98	0.0225641	3105.95	0.0451282	3106	1.45294e-05	0.000135312
		0.9649	7670	7	7663	14	7677	0.00182363	0.00180482		0.9996	3114.98	0.0231872	3114.95	0.0463745	3115	1.48875e-05	0.000135312
		0.9648	7672	7	7665	14	7679	0.00182315	0.00180482		0.9996	3123.98	0.0238241	3123.95	0.0476481	3124	1.52523e-05	0.000135312
		0.9647	7673	7	7666	14	7680	0.00182292	0.00180482		0.9996	3132.98	0.0244748	3132.95	0.0489496	3133	1.56239e-05	0.000135312
		0.9646	7675	7	7668	14	7682	0.00182244	0.00180482		0.9996	3141.97	0.0251397	3141.95	0.0502793	3142	1.60023e-05	0.000135312
		0.9645	7677	7	7670	14	7684	0.00182197	0.00180482		0.9996	3150.97	0.0258189	3150.95	0.0516378	3151	1.63877e-05	0.000135312
		0.9644	7679	7	7672	14	7686	0.00182149	0.00180482		0.9996	3159.97	0.0265127	3159.95	0.0530253	3160	1.67802e-05	0.000135312
		0.9643	7680	7	7673	14	7687	0.00182126	0.00180482		0.9995	3168.97	0.0272212	3168.95	0.0544425	3169	1.71797e-05	0.000180473
		0.9642	7681	7	7674	14	7688	0.00182102	0.00180482		0.9995	3177.97	0.0279448	3177.94	0.0558896	3178	1.75864e-05	0.000180473
		0.9641	7684	7	7677	14	7691	0.00182031	0.00180482		0.9995	3186.97	0.0286837	3186.94	0.0573673	3187	1.80004e-05	0.000180473
		0.964	7686	7	7679	14	7693	0.00181984	0.00180482		0.9995	3195.97	0.029438	3195.94	0.0588759	3196	1.84218e-05	0.000180473
		0.9639	7687	7	7680	14	7694	0.0018196	0.00180482		0.9995	3204.97	0.030208	3204.94	0.060416	3205	1.88505e-05	0.000180473
		0.9638	7689	7	7682	14	7696	0.00181913	0.00180482		0.9995	3213.97	0.0309939	3213.94	0.0619879	3214	1.92868e-05	0.000180473
		0.9637	7690	7	7683	14	7697	0.00181889	0.00180482		0.9995	3222.97	0.0317961	3222.94	0.0635922	3223	1.97307e-05	0.000180473
		0.9636	7693	7	7686	14	7700	0.00181818	0.00180482		0.9995	3231.97	0.0326146	3231.93	0.0652293	3232	2.01823e-05	0.000180473
		0.9635	7694	7	7687	14	7701	0.00181795	0.00180482		0.9995	3240.97	0.0334498	3240.93	0.0668997	3241	2.06417e-05	0.000180473
		0.9634	7697	7	7690	14	7704	0.00181724	0.00180482		0.9995	3249.97	0.0343019	3249.93	0.0686039	3250	2.11089e-05	0.000180473
		0.9633	7700	7	7693	14	7707	0.00181653	0.00180482		0.9995	3258.96	0.0351712	3258.93	0.0703423	3259	2.1584e-05	0.000180473
		0.9631	7702	7	7695	14	7709	0.00181606	0.00180482		0.9995	3267.96	0.0360578	3267.93	0.0721155	3268	2.20672e-05	0.000180473
		0.963	7705	7	7698	14	7712	0.00181535	0.00180482		0.9995	3276.96	0.036962	3276.93	0.073924	3277	2.25584e-05	0.000180473
		0.9629	7707	7	7700	14	7714	0.00181488	0.00180482		0.9994	3285.96	0.0378841	3285.92	0.0757682	3286	2.30579e-05	0.00023016
		0.9628	7710	7	7703	14	7717	0.00181418	0.00180482		0.9994	3294.96	0.0388243	3294.92	0.0776487	3295	2.35656e-05	0.00023016
		0.9626	7716	7	7709	14	7723	0.00181277	0.00180482		0.9994	3303.96	0.0397829	3303.92	0.0795659	3304	2.40817e-05	0.00023016
		0.9625	7720	7	7713	14	7727	0.00181183	0.00180482		0.9994	3312.96	0.0407602	3312.92	0.0815203	3313	2.46062e-05	0.00023016
		0.9624	7721	7	7714	14	7728	0.00181159	0.00180482		0.9994	3321.96	0.0417563	3321.92	0.0835126	3322	2.51392e-05	0.00023016
		0.9623	7724	7	7717	14	7731	0.00181089	0.00180482		0.9994	3330.96	0.0427715	3330.91	0.0855431	3331	2.56809e-05	0.00023016
		0.9622	7733	7	7726	14	7740	0.00180879	0.00180482		0.9994	3339.96	0.0438062	3339.91	0.0876124	3340	2.62312e-05	0.00023016
		0.9621	7734	7	7727	14	7741	0.00180855	0.00180482		0.9994	3348.96	0.0448605	3348.91	0.089721	3349	2.67904e-05	0.00023016
		0.962	7736	7	7729	14	7743	0.00180808	0.00180482		0.9994	3357.95	0.0459347	3357.91	0.0918694	3358	2.73584e-05	0.00023016
		0.9619	7737	7	7730	14	7744	0.00180785	0.00180482		0.9994	3366.95	0.0470291	3366.91	0.0940582	3367	2.79353e-05	0.00023016
		0.9616	7741	7	7734	14	7748	0.00180692	0.00180482		0.9994	3375.95	0.048144	3375.9	0.0962879	3376	2.85213e-05	0.00023016
		0.9615	7742	7	7735	14	7749	0.00180668	0.00180482		0.9994	3384.95	0.0492795	3384.9	0.0985591	3385	2.91164e-05	0.00023016
		0.9614	7747	7	7740	14	7754	0.00180552	0.00180482		0.9993	3393.95	0.0504361	3393.9	0.100872	3394	2.97207e-05	0.000286833
		0.9613	7748	7	7741	14	7755	0.00180529	0.00180482		0.9993	3402.95	0.0516139	3402.9	0.103228	3403	3.03344e-05	0.000286833
		0.9612	7750	7	7743	14	7757	0.00180482	0.00180482		0.9993	3411.95	0.0528133	3411.89	0.105627	3412	3.09574e-05	0.000286833
		0.9611	7753	8	7745	16	7761	0.00206159	0.00205708		0.9993	3420.95	0.0540344	3420.89	0.108069	3421	3.15898e-05	0.000286833
		0.961	7756	8	7748	16	7764	0.00206079	0.00205708		0.9993	3429.94	0.0552776	3429.89	0.110555	3430	3.22319e-05	0.000286833
		0.9609	7760	8	7752	16	7768	0.00205973	0.00205708		0.9993	3438.94	0.0565432	3438.89	0.113086	3439	3.28835e-05	0.000286833
		0.9607	7761	8	7753	16	7769	0.00205947	0.00205708		0.9993	3447.94	0.0578315	3447.88	0.115663	3448	3.35449e-05	0.000286833
		0.9606	7763	8	7755	16	7771	0.00205894	0.00205708		0.9993	3456.94	0.0591426	3456.88	0.118285	3457	3.42161e-05	0.000286833
		0.9605	7768	8	7760	16	7776	0.00205761	0.00205708		0.9993	3465.94	0.0604769	3465.88	0.120954	3466	3.48973e-05	0.000286833
		0.9604	7769	8	7761	16	7777	0.00205735	0.00205708		0.9993	3474.94	0.0618348	3474.88	0.12367	3475	3.55884e-05	0.000286833
		0.9603	7770	8	7762	16	7778	0.00205708	0.00205708		0.9993	3483.94	0.0632164	3483.87	0.126433	3484	3.62895e-05	0.000286833
		0.9602	7775	9	7766	18	7784	0.00231244	0.00229446		0.9993	3492.94	0.0646221	3492.87	0.129244	3493	3.70009e-05	0.000286833
		0.9601	7777	9	7768	18	7786	0.00231184	0.00229446		0.9992	3501.93	0.0660521	3501.87	0.132104	3502	3.77225e-05	0.000342939
		0.96	7778	9	7769	18	7787	0.00231154	0.00229446		0.9992	3510.93	0.0675067	3510.86	0.135013	3511	3.84544e-05	0.000342939
		0.9599	7779	9	7770	18	7788	0.00231125	0.00229446		0.9992	3519.93	0.0689863	3519.86	0.137973	3520	3.91968e-05	0.000342939
		0.9598	7782	9	7773	18	7791	0.00231036	0.00229446		0.9992	3528.93	0.0704912	3528.86	0.140982	3529	3.99497e-05	0.000342939
		0.9597	7785	9	7776	18	7794	0.00230947	0.00229446		0.9992	3537.93	0.0720215	3537.86	0.144043	3538	4.07131e-05	0.000342939
		0.9596	7789	9	7780	18	7798	0.00230828	0.00229446		0.9992	3546.93	0.0735777	3546.85	0.147155	3547	4.14873e-05	0.000342939
		0.9595	7790	9	7781	18	7799	0.00230799	0.00229446		0.9992	3555.92	0.07516	3555.85	0.15032	3556	4.22722e-05	0.000342939
		0.9594	7793	9	7784	18	7802	0.0023071	0.00229446		0.9992	3564.92	0.0767688	3564.85	0.153538	3565	4.3068e-05	0.000342939
		0.9593	7795	9	7786	18	7804	0.00230651	0.00229446		0.9992	3573.92	0.0784043	3573.84	0.156809	3574	4.38748e-05	0.000342939
		0.9592	7797	9	7788	18	7806	0.00230592	0.00229446		0.9991	3582.92	0.0800668	3582.84	0.160134	3583	4.46926e-05	0.000398391
		0.959	7804	9	7795	18	7813	0.00230385	0.00229446		0.9991	3591.92	0.0817566	3591.84	0.163513	3592	4.55215e-05	0.000398391
		0.9589	7810	9	7801	18	7819	0.00230208	0.00229446		0.9991	3600.92	0.0834741	3600.83	0.166948	3601	4.63616e-05	0.000398391
		0.9588	7814	9	7805	18	7823	0.00230091	0.00229446		0.9991	3609.91	0.0852196	3609.83	0.170439	3610	4.72131e-05	0.000398391
		0.9587	7815	9	7806	18	7824	0.00230061	0.00229446		0.9991	3618.91	0.0869934	3618.83	0.173987	3619	4.80759e-05	0.000398391
		0.9586	7817	9	7808	18	7826	0.00230003	0.00229446		0.9991	3627.91	0.0887957	3627.82	0.177591	3628	4.89502e-05	0.000398391
		0.9584	7819	9	7810	18	7828	0.00229944	0.00229446		0.9991	3636.91	0.0906269	3636.82	0.181254	3637	4.98361e-05	0.000398391
		0.9583	7822	9	7813	18	7831	0.00229856	0.00229446		0.9991	3645.91	0.0924874	3645.82	0.184975	3646	5.07336e-05	0.000398391
		0.9582	7824	9	7815	18	7833	0.00229797	0.00229446		0.9991	3654.91	0.0943774	3654.81	0.188755	3655	5.16429e-05	0.000398391
		0.9581	7827	9	7818	18	7836	0.00229709	0.00229446		0.999	3663.9	0.0962973	3663.81	0.192595	3664	5.2564e-05	0.000451962
		0.958	7828	9	7819	18	7837	0.0022968	0.00229446		0.999	3672.9	0.0982473	3672.8	0.196495	3673	5.3497e-05	0.000451962
		0.9579	7830	9	7821	18	7839	0.00229621	0.00229446		0.999	3681.9	0.100228	3681.8	0.200456	3682	5.44421e-05	0.000451962
		0.9578	7831	9	7822	18	7840	0.00229592	0.00229446		0.999	3690.9	0.102239	3690.8	0.204478	3691	5.53992e-05	0.000451962
		0.9577	7834	9	7825	18	7843	0.00229504	0.00229446		0.999	3699.9	0.104282	3699.79	0.208564	3700	5.63685e-05	0.000451962
		0.9575	7836	9	7827	18	7845	0.00229446	0.00229446		0.999	3708.89	0.106356	3708.79	0.212712	3709	5.73501e-05	0.000451962
		0.9574	7840	10	7830	20	7850	0.00254777	0.00252589		0.999	3717.89	0.108462	3717.78	0.216923	3718	5.83441e-05	0.000451962
		0.9573	7841	10	7831	20	7851	0.00254745	0.00252589		0.9989	3726.89	0.1106	3726.78	0.221199	3727	5.93505e-05	0.000567156
		0.9572	7842	10	7832	20	7852	0.00254712	0.00252589		0.9989	3735.89	0.11277	3735.77	0.22554	3736	6.03694e-05	0.000567156
		0.9571	7846	10	7836	20	7856	0.00254582	0.00252589		0.9989	3744.89	0.114973	3744.77	0.229947	3745	6.1401e-05	0.000567156
		0.957	7847	10	7837	20	7857	0.0025455	0.00252589		0.9989	3753.88	0.11721	3753.77	0.234419	3754	6.24452e-05	0.000567156
		0.9569	7848	10	7838	20	7858	0.00254518	0.00252589		0.9989	3762.88	0.11948	3762.76	0.238959	3763	6.35023e-05	0.000567156
		0.9568	7849	10	7839	20	7859	0.00254485	0.00252589		0.9989	3771.88	0.121783	3771.76	0.243567	3772	6.45723e-05	0.000567156
		0.9567	7850	10	7840	20	7860	0.00254453	0.00252589		0.9989	3780.88	0.124121	3780.75	0.248243	3781	6.56553e-05	0.000567156
		0.9566	7851	10	7841	20	7861	0.00254421	0.00252589		0.9989	3789.87	0.126494	3789.75	0.252987	3790	6.67513e-05	0.000567156
		0.9565	7855	10	7845	20	7865	0.00254291	0.00252589		0.9989	3798.87	0.128901	3798.74	0.257802	3799	6.78605e-05	0.000567156
		0.9564	7858	10	7848	20	7868	0.00254194	0.00252589		0.9989	3807.87	0.131343	3807.74	0.262687	3808	6.89829e-05	0.000567156
		0.9563	7859	10	7849	20	7869	0.00254162	0.00252589		0.9989	3816.87	0.133821	3816.73	0.267643	3817	7.01187e-05	0.000567156
		0.9562	7861	10	7851	20	7871	0.00254097	0.00252589		0.9989	3825.86	0.136335	3825.73	0.272671	3826	7.12679e-05	0.000567156
		0.9559	7864	10	7854	20	7874	0.00254001	0.00252589		0.9989	3834.86	0.138886	3834.72	0.277771	3835	7.24306e-05	0.000567156
		0.9557	7867	10	7857	20	7877	0.00253904	0.00252589		0.9989	3843.86	0.141472	3843.72	0.282945	3844	7.36069e-05	0.000567156
		0.9556	7868	10	7858	20	7878	0.00253872	0.00252589		0.9989	3852.86	0.144096	3852.71	0.288192	3853	7.47969e-05	0.000567156
		0.9555	7871	10	7861	20	7881	0.00253775	0.00252589		0.9989	3861.85	0.146757	3861.71	0.293515	3862	7.60006e-05	0.000567156
		0.9554	7873	10	7863	20	7883	0.00253711	0.00252589		0.9989	3870.85	0.149456	3870.7	0.298912	3871	7.72183e-05	0.000567156
		0.9553	7876	10	7866	20	7886	0.00253614	0.00252589		0.9989	3879.85	0.152193	3879.7	0.304386	3880	7.84499e-05	0.000567156
		0.9551	7879	10	7869	20	7889	0.00253518	0.00252589		0.9989	3888.85	0.154968	3888.69	0.309936	3889	7.96955e-05	0.000567156
		0.955	7880	10	7870	20	7890	0.00253485	0.00252589		0.9989	3897.84	0.157782	3897.68	0.315564	3898	8.09553e-05	0.000567156
		0.9549	7881	10	7871	20	7891	0.00253453	0.00252589		0.9989	3906.84	0.160635	3906.68	0.32127	3907	8.22293e-05	0.000567156
		0.9548	7887	10	7877	20	7897	0.00253261	0.00252589		0.9989	3915.84	0.163528	3915.67	0.327055	3916	8.35177e-05	0.000567156
		0.9547	7888	10	7878	20	7898	0.00253229	0.00252589		0.9989	3924.83	0.16646	3924.67	0.33292	3925	8.48204e-05	0.000567156
		0.9546	7889	10	7879	20	7899	0.00253197	0.00252589		0.9989	3933.83	0.169433	3933.66	0.338865	3934	8.61376e-05	0.000567156
		0.9545	7892	10	7882	20	7902	0.002531	0.00252589		0.9988	3942.83	0.172446	3942.66	0.344892	3943	8.74694e-05	0.00075022
		0.9544	7894	10	7884	20	7904	0.00253036	0.00252589		0.9988	3951.82	0.1755	3951.65	0.351	3952	8.88158e-05	0.00075022
		0.9543	7895	10	7885	20	7905	0.00253004	0.00252589		0.9988	3960.82	0.178596	3960.64	0.357191	3961	9.01771e-05	0.00075022
		0.9542	7898	10	7888	20	7908	0.00252908	0.00252589		0.9988	3969.82	0.181733	3969.64	0.363466	3970	9.15531e-05	0.00075022
		0.9541	7900	10	7890	20	7910	0.00252845	0.00252589		0.9988	3978.82	0.184912	3978.63	0.369825	3979	9.29441e-05	0.00075022
		0.9539	7902	10	7892	20	7912	0.00252781	0.00252589		0.9988	3987.81	0.188134	3987.62	0.376268	3988	9.43502e-05	0.00075022
		0.9538	7903	10	7893	20	7913	0.00252749	0.00252589		0.9988	3996.81	0.191399	3996.62	0.382798	3997	9.57713e-05	0.00075022
		0.9537	7906	10	7896	20	7916	0.00252653	0.00252589		0.9988	4005.81	0.194707	4005.61	0.389414	4006	9.72076e-05	0.00075022
		0.9535	7908	10	7898	20	7918	0.00252589	0.00252589		0.9988	4014.8	0.198059	4014.6	0.396117	4015	9.86593e-05	0.00075022
		0.9533	7911	11	7900	22	7922	0.00277708	0.0027673		0.9988	4023.8	0.201454	4023.6	0.402908	4024	0.000100126	0.00075022
		0.9532	7912	11	7901	22	7923	0.00277673	0.0027673		0.9988	4032.8	0.204894	4032.59	0.409788	4033	0.000101609	0.00075022
		0.9531	7914	11	7903	22	7925	0.00277603	0.0027673		0.9988	4041.79	0.208379	4041.58	0.416758	4042	0.000103107	0.00075022
		0.9529	7916	11	7905	22	7927	0.00277532	0.0027673		0.9988	4050.79	0.211909	4050.58	0.423818	4051	0.000104621	0.00075022
		0.9528	7917	11	7906	22	7928	0.00277497	0.0027673		0.9988	4059.78	0.215485	4059.57	0.430969	4060	0.00010615	0.00075022
		0.9527	7919	11	7908	22	7930	0.00277427	0.0027673		0.9988	4068.78	0.219106	4068.56	0.438212	4069	0.000107695	0.00075022
		0.9526	7921	11	7910	22	7932	0.00277358	0.0027673		0.9988	4077.78	0.222774	4077.55	0.445548	4078	0.000109257	0.00075022
		0.9525	7927	11	7916	22	7938	0.00277148	0.0027673		0.9988	4086.77	0.226489	4086.55	0.452977	4087	0.000110834	0.00075022
		0.9524	7928	11	7917	22	7939	0.00277113	0.0027673		0.9987	4095.77	0.230251	4095.54	0.460501	4096	0.000112427	0.000906293
		0.9523	7929	11	7918	22	7940	0.00277078	0.0027673		0.9987	4104.77	0.23406	4104.53	0.46812	4105	0.000114037	0.000906293
		0.9522	7930	11	7919	22	7941	0.00277043	0.0027673		0.9987	4113.76	0.237917	4113.52	0.475835	4114	0.000115662	0.000906293
		0.952	7936	11	7925	22	7947	0.00276834	0.0027673		0.9987	4122.76	0.241823	4122.52	0.483646	4123	0.000117304	0.000906293
		0.9519	7937	11	7926	22	7948	0.00276799	0.0027673		0.9987	4131.75	0.245778	4131.51	0.491556	4132	0.000118963	0.000906293
		0.9518	7939	11	7928	22	7950	0.0027673	0.0027673		0.9987	4140.75	0.249782	4140.5	0.499563	4141	0.000120638	0.000906293
		0.9517	7941	12	7929	24	7953	0.00301773	0.00301129		0.9987	4149.75	0.253835	4149.49	0.50767	4150	0.00012233	0.000906293
		0.9516	7943	12	7931	24	7955	0.00301697	0.00301129		0.9987	4158.74	0.257938	4158.48	0.515877	4159	0.000124039	0.000906293
		0.9515	7946	12	7934	24	7958	0.00301583	0.00301129		0.9987	4167.74	0.262092	4167.48	0.524184	4168	0.000125764	0.000906293
		0.9514	7947	12	7935	24	7959	0.00301545	0.00301129		0.9987	4176.73	0.266297	4176.47	0.532594	4177	0.000127506	0.000906293
		0.9512	7950	12	7938	24	7962	0.00301432	0.00301129		0.9987	4185.73	0.270553	4185.46	0.541106	4186	0.000129266	0.000906293
		0.9511	7956	12	7944	24	7968	0.00301205	0.00301129		0.9987	4194.73	0.27486	4194.45	0.549721	4195	0.000131042	0.000906293
		0.951	7958	12	7946	24	7970	0.00301129	0.00301129		0.9987	4203.72	0.27922	4203.44	0.55844	4204	0.000132835	0.000906293
		0.9508	7959	13	7946	26	7972	0.00326141	0.00325774		0.9986	4212.72	0.283632	4212.43	0.567265	4213	0.000134646	0.00104914
		0.9507	7961	13	7948	26	7974	0.0032606	0.00325774		0.9986	4221.71	0.288098	4221.42	0.576195	4222	0.000136475	0.00104914
		0.9506	7962	13	7949	26	7975	0.00326019	0.00325774		0.9986	4230.71	0.292616	4230.41	0.585233	4231	0.00013832	0.00104914
		0.9505	7965	13	7952	26	7978	0.00325896	0.00325774		0.9986	4239.7	0.297189	4239.41	0.594378	4240	0.000140183	0.00104914
		0.9504	7967	13	7954	26	7980	0.00325815	0.00325774		0.9986	4248.7	0.301816	4248.4	0.603631	4249	0.000142064	0.00104914
		0.9503	7968	13	7955	26	7981	0.00325774	0.00325774		0.9986	4257.69	0.306497	4257.39	0.612994	4258	0.000143963	0.00104914
		0.9502	7970	14	7956	28	7984	0.00350701	0.00350044		0.9986	4266.69	0.311234	4266.38	0.622467	4267	0.000145879	0.00104914
		0.9501	7971	14	7957	28	7985	0.00350657	0.00350044		0.9986	4275.68	0.316026	4275.37	0.632051	4276	0.000147814	0.00104914
		0.95	7973	14	7959	28	7987	0.0035057	0.00350044		0.9986	4284.68	0.320874	4284.36	0.641747	4285	0.000149766	0.00104914
		0.9499	7974	14	7960	28	7988	0.00350526	0.00350044		0.9986	4293.67	0.325778	4293.35	0.651556	4294	0.000151736	0.00104914
		0.9498	7977	14	7963	28	7991	0.00350394	0.00350044		0.9986	4302.67	0.33074	4302.34	0.661479	4303	0.000153725	0.00104914
		0.9497	7978	14	7964	28	7992	0.0035035	0.00350044		0.9986	4311.66	0.335758	4311.33	0.671517	4312	0.000155732	0.00104914
		0.9496	7980	14	7966	28	7994	0.00350263	0.00350044		0.9985	4320.66	0.340835	4320.32	0.68167	4321	0.000157757	0.0011753
		0.9495	7982	14	7968	28	7996	0.00350175	0.00350044		0.9985	4329.65	0.34597	4329.31	0.691939	4330	0.000159801	0.0011753
		0.9494	7985	14	7971	28	7999	0.00350044	0.00350044		0.9985	4338.65	0.351163	4338.3	0.702326	4339	0.000161864	0.0011753
		0.9493	7986	15	7971	30	8001	0.00374953	0.00374298		0.9985	4347.64	0.356415	4347.29	0.712831	4348	0.000163945	0.0011753
		0.9492	7990	15	7975	30	8005	0.00374766	0.00374298		0.9985	4356.64	0.361728	4356.28	0.723455	4357	0.000166044	0.0011753
		0.9491	7991	15	7976	30	8006	0.00374719	0.00374298		0.9985	4365.63	0.3671	4365.27	0.734199	4366	0.000168163	0.0011753
		0.9489	7994	15	7979	30	8009	0.00374579	0.00374298		0.9985	4374.63	0.372532	4374.25	0.745065	4375	0.000170301	0.0011753
		0.9488	7995	15	7980	30	8010	0.00374532	0.00374298		0.9985	4383.62	0.378026	4383.24	0.756052	4384	0.000172457	0.0011753
		0.9486	7996	15	7981	30	8011	0.00374485	0.00374298		0.9984	4392.62	0.383581	4392.23	0.767162	4393	0.000174633	0.0012807
		0.9485	7998	15	7983	30	8013	0.00374392	0.00374298		0.9984	4401.61	0.389198	4401.22	0.778396	4402	0.000176828	0.0012807
		0.9484	8000	15	7985	30	8015	0.00374298	0.00374298		0.9984	4410.61	0.394877	4410.21	0.789755	4411	0.000179042	0.0012807
		0.9482	8012	16	7996	32	8028	0.00398605	0.0039604		0.9984	4419.6	0.400619	4419.2	0.801239	4420	0.000181276	0.0012807
		0.948	8014	16	7998	32	8030	0.00398506	0.0039604		0.9984	4428.59	0.406425	4428.19	0.81285	4429	0.000183529	0.0012807
		0.9479	8015	16	7999	32	8031	0.00398456	0.0039604		0.9984	4437.59	0.412294	4437.18	0.824588	4438	0.000185802	0.0012807
		0.9476	8018	16	8002	32	8034	0.00398307	0.0039604		0.9984	4446.58	0.418228	4446.16	0.836455	4447	0.000188094	0.0012807
		0.9474	8021	16	8005	32	8037	0.00398159	0.0039604		0.9983	4455.58	0.424226	4455.15	0.848452	4456	0.000190407	0.00140565
		0.9472	8022	16	8006	32	8038	0.00398109	0.0039604		0.9983	4464.57	0.430289	4464.14	0.860579	4465	0.000192739	0.00140565
		0.947	8023	16	8007	32	8039	0.00398059	0.0039604		0.9983	4473.56	0.436418	4473.13	0.872837	4474	0.000195091	0.00140565
		0.9469	8030	16	8014	32	8046	0.00397713	0.0039604		0.9983	4482.56	0.442614	4482.11	0.885228	4483	0.000197463	0.00140565
		0.9468	8031	16	8015	32	8047	0.00397664	0.0039604		0.9983	4491.55	0.448876	4491.1	0.897752	4492	0.000199856	0.00140565
		0.9467	8032	16	8016	32	8048	0.00397614	0.0039604		0.9983	4500.54	0.455205	4500.09	0.91041	4501	0.000202268	0.00140565
		0.9466	8036	16	8020	32	8052	0.00397417	0.0039604		0.9983	4509.54	0.461602	4509.08	0.923204	4510	0.000204701	0.00140565
		0.9465	8037	16	8021	32	8053	0.00397367	0.0039604		0.9983	4518.53	0.468067	4518.06	0.936134	4519	0.000207155	0.00140565
		0.9462	8040	16	8024	32	8056	0.00397219	0.0039604		0.9983	4527.53	0.474601	4527.05	0.949201	4528	0.000209629	0.00140565
		0.946	8043	16	8027	32	8059	0.00397072	0.0039604		0.9983	4536.52	0.481203	4536.04	0.962407	4537	0.000212124	0.00140565
		0.9459	8044	16	8028	32	8060	0.00397022	0.0039604		0.9982	4545.51	0.487876	4545.02	0.975752	4546	0.00021464	0.00152549
		0.9458	8046	16	8030	32	8062	0.00396924	0.0039604		0.9982	4554.51	0.494619	4554.01	0.989237	4555	0.000217176	0.00152549
		0.9457	8049	16	8033	32	8065	0.00396776	0.0039604		0.9982	4563.5	0.501432	4563	1.00286	4564	0.000219734	0.00152549
		0.9456	8050	16	8034	32	8066	0.00396727	0.0039604		0.9982	4572.49	0.508316	4571.98	1.01663	4573	0.000222312	0.00152549
		0.9455	8051	16	8035	32	8067	0.00396678	0.0039604		0.9982	4581.48	0.515273	4580.97	1.03055	4582	0.000224912	0.00152549
		0.9454	8052	16	8036	32	8068	0.00396629	0.0039604		0.9982	4590.48	0.522301	4589.96	1.0446	4591	0.000227533	0.00152549
		0.9453	8054	16	8038	32	8070	0.0039653	0.0039604		0.9981	4599.47	0.529402	4598.94	1.0588	4600	0.000230175	0.00162079
		0.9451	8056	16	8040	32	8072	0.00396432	0.0039604		0.9981	4608.46	0.536577	4607.93	1.07315	4609	0.000232839	0.00162079
		0.945	8057	16	8041	32	8073	0.00396383	0.0039604		0.9981	4617.46	0.543825	4616.91	1.08765	4618	0.000235524	0.00162079
		0.9448	8058	16	8042	32	8074	0.00396334	0.0039604		0.9981	4626.45	0.551148	4625.9	1.1023	4627	0.000238231	0.00162079
		0.9447	8059	16	8043	32	8075	0.00396285	0.0039604		0.9981	4635.44	0.558545	4634.88	1.11709	4636	0.00024096	0.00162079
		0.9446	8062	16	8046	32	8078	0.00396138	0.0039604		0.9981	4644.43	0.566018	4643.87	1.13204	4645	0.000243711	0.00162079
		0.9445	8063	16	8047	32	8079	0.00396089	0.0039604		0.998	4653.43	0.573566	4652.85	1.14713	4654	0.000246483	0.00172784
		0.9444	8064	16	8048	32	8080	0.0039604	0.0039604		0.998	4662.42	0.581191	4661.84	1.16238	4663	0.000249278	0.00172784
		0.9443	8064	17	8047	34	8081	0.0042074	0.00420532		0.998	4671.41	0.588893	4670.82	1.17779	4672	0.000252095	0.00172784
		0.9442	8066	17	8049	34	8083	0.00420636	0.00420532		0.998	4680.4	0.596673	4679.81	1.19335	4681	0.000254934	0.00172784
		0.9441	8068	17	8051	34	8085	0.00420532	0.00420532		0.998	4689.4	0.604531	4688.79	1.20906	4690	0.000257796	0.00172784
		0.944	8068	18	8050	36	8086	0.00445214	0.00442859		0.998	4698.39	0.612467	4697.78	1.22493	4699	0.00026068	0.00172784
		0.9439	8071	18	8053	36	8089	0.00445049	0.00442859		0.9979	4707.38	0.620483	4706.76	1.24097	4708	0.000263586	0.00184075
		0.9436	8072	18	8054	36	8090	0.00444994	0.00442859		0.9979	4716.37	0.628578	4715.74	1.25716	4717	0.000266516	0.00184075
		0.9435	8073	18	8055	36	8091	0.00444939	0.00442859		0.9979	4725.36	0.636753	4724.73	1.27351	4726	0.000269468	0.00184075
		0.9434	8074	18	8056	36	8092	0.00444884	0.00442859		0.9979	4734.35	0.64501	4733.71	1.29002	4735	0.000272443	0.00184075
		0.9433	8077	18	8059	36	8095	0.00444719	0.00442859		0.9979	4743.35	0.653347	4742.69	1.30669	4744	0.000275442	0.00184075
		0.9431	8080	18	8062	36	8098	0.00444554	0.00442859		0.9979	4752.34	0.661767	4751.68	1.32353	4753	0.000278463	0.00184075
		0.943	8081	18	8063	36	8099	0.00444499	0.00442859		0.9978	4761.33	0.670269	4760.66	1.34054	4762	0.000281507	0.00193997
		0.9429	8082	18	8064	36	8100	0.00444444	0.00442859		0.9978	4770.32	0.678855	4769.64	1.35771	4771	0.000284575	0.00193997
		0.9428	8083	18	8065	36	8101	0.0044439	0.00442859		0.9978	4779.31	0.687524	4778.62	1.37505	4780	0.000287667	0.00193997
		0.9426	8086	18	8068	36	8104	0.00444225	0.00442859		0.9978	4788.3	0.696277	4787.61	1.39255	4789	0.000290782	0.00193997
		0.9425	8087	18	8069	36	8105	0.0044417	0.00442859		0.9978	4797.29	0.705115	4796.59	1.41023	4798	0.000293921	0.00193997
		0.9424	8089	18	8071	36	8107	0.00444061	0.00442859		0.9977	4806.29	0.714039	4805.57	1.42808	4807	0.000297083	0.00202569
		0.9423	8091	18	8073	36	8109	0.00443951	0.00442859		0.9977	4815.28	0.723049	4814.55	1.4461	4816	0.000300269	0.00202569
		0.9422	8095	18	8077	36	8113	0.00443732	0.00442859		0.9977	4824.27	0.732145	4823.54	1.46429	4825	0.00030348	0.00202569
		0.9421	8096	18	8078	36	8114	0.00443678	0.00442859		0.9977	4833.26	0.741329	4832.52	1.48266	4834	0.000306714	0.00202569
		0.9419	8098	18	8080	36	8116	0.00443568	0.00442859		0.9976	4842.25	0.7506	4841.5	1.5012	4843	0.000309973	0.00211078
		0.9418	8099	18	8081	36	8117	0.00443514	0.00442859		0.9976	4851.24	0.75996	4850.48	1.51992	4852	0.000313256	0.00211078
		0.9417	8102	18	8084	36	8120	0.0044335	0.00442859		0.9976	4860.23	0.769408	4859.46	1.53882	4861	0.000316564	0.00211078
		0.9416	8104	18	8086	36	8122	0.00443241	0.00442859		0.9976	4869.22	0.778947	4868.44	1.55789	4870	0.000319896	0.00211078
		0.9415	8105	18	8087	36	8123	0.00443186	0.00442859		0.9976	4878.21	0.788576	4877.42	1.57715	4879	0.000323253	0.00211078
		0.9414	8106	18	8088	36	8124	0.00443131	0.00442859		0.9975	4887.2	0.798295	4886.4	1.59659	4888	0.000326635	0.00220412
		0.9412	8108	18	8090	36	8126	0.00443022	0.00442859		0.9975	4896.19	0.808106	4895.38	1.61621	4897	0.000330041	0.00220412
		0.9411	8111	18	8093	36	8129	0.00442859	0.00442859		0.9975	4905.18	0.818009	4904.36	1.63602	4906	0.000333473	0.00220412
		0.941	8111	19	8092	38	8130	0.00467405	0.00467117		0.9975	4914.17	0.828005	4913.34	1.65601	4915	0.00033693	0.00220412
		0.9409	8112	19	8093	38	8131	0.00467347	0.00467117		0.9975	4923.16	0.838095	4922.32	1.67619	4924	0.000340412	0.00220412
		0.9406	8113	19	8094	38	8132	0.0046729	0.00467117		0.9974	4932.15	0.848278	4931.3	1.69656	4933	0.00034392	0.00231461
		0.9403	8116	19	8097	38	8135	0.00467117	0.00467117		0.9974	4941.14	0.858556	4940.28	1.71711	4942	0.000347453	0.00231461
		0.9402	8116	20	8096	40	8136	0.00491642	0.004914		0.9974	4950.13	0.868929	4949.26	1.73786	4951	0.000351012	0.00231461
		0.9401	8118	20	8098	40	8138	0.00491521	0.004914		0.9974	4959.12	0.879398	4958.24	1.7588	4960	0.000354596	0.00231461
		0.94	8120	20	8100	40	8140	0.004914	0.004914		0.9974	4968.11	0.889964	4967.22	1.77993	4969	0.000358206	0.00231461
		0.9398	8122	21	8101	42	8143	0.0051578	0.0051232		0.9973	4977.1	0.900627	4976.2	1.80125	4978	0.000361843	0.00241564
		0.9396	8123	21	8102	42	8144	0.00515717	0.0051232		0.9973	4986.09	0.911388	4985.18	1.82278	4987	0.000365505	0.00241564
		0.9395	8124	21	8103	42	8145	0.00515654	0.0051232		0.9973	4995.08	0.922247	4994.16	1.84449	4996	0.000369194	0.00241564
		0.9394	8127	21	8106	42	8148	0.00515464	0.0051232		0.9973	5004.07	0.933206	5003.13	1.86641	5005	0.000372909	0.00241564
		0.9393	8130	21	8109	42	8151	0.00515274	0.0051232		0.9972	5013.06	0.944264	5012.11	1.88853	5014	0.000376651	0.00251486
		0.9391	8132	21	8111	42	8153	0.00515148	0.0051232		0.9972	5022.04	0.955423	5021.09	1.91085	5023	0.000380419	0.00251486
		0.939	8134	21	8113	42	8155	0.00515021	0.0051232		0.9972	5031.03	0.966684	5030.07	1.93337	5032	0.000384215	0.00251486
		0.9388	8135	21	8114	42	8156	0.00514958	0.0051232		0.9972	5040.02	0.978046	5039.04	1.95609	5041	0.000388037	0.00251486
		0.9387	8136	21	8115	42	8157	0.00514895	0.0051232		0.9972	5049.01	0.989511	5048.02	1.97902	5050	0.000391886	0.00251486
		0.9386	8140	21	8119	42	8161	0.00514643	0.0051232		0.9971	5058	1.00108	5057	2.00216	5059	0.000395762	0.00262097
		0.9385	8141	21	8120	42	8162	0.0051458	0.0051232		0.9971	5066.99	1.01275	5065.97	2.0255	5068	0.000399665	0.00262097
		0.9384	8145	21	8124	42	8166	0.00514328	0.0051232		0.9971	5075.98	1.02453	5074.95	2.04906	5077	0.000403596	0.00262097
		0.9383	8146	21	8125	42	8167	0.00514265	0.0051232		0.9971	5084.96	1.03641	5083.93	2.07282	5086	0.000407554	0.00262097
		0.9382	8147	21	8126	42	8168	0.00514202	0.0051232		0.997	5093.95	1.0484	5092.9	2.0968	5095	0.00041154	0.00271972
		0.9381	8148	21	8127	42	8169	0.00514139	0.0051232		0.997	5102.94	1.06049	5101.88	2.12099	5104	0.000415554	0.00271972
		0.9379	8152	21	8131	42	8173	0.00513887	0.0051232		0.997	5111.93	1.0727	5110.85	2.14539	5113	0.000419596	0.00271972
		0.9378	8153	21	8132	42	8174	0.00513824	0.0051232		0.997	5120.91	1.08501	5119.83	2.17002	5122	0.000423666	0.00271972
		0.9376	8154	21	8133	42	8175	0.00513761	0.0051232		0.997	5129.9	1.09743	5128.81	2.19486	5131	0.000427764	0.00271972
		0.9373	8157	21	8136	42	8178	0.00513573	0.0051232		0.9969	5138.89	1.10996	5137.78	2.21992	5140	0.00043189	0.00281029
		0.9372	8158	21	8137	42	8179	0.0051351	0.0051232		0.9969	5147.88	1.1226	5146.75	2.2452	5149	0.000436045	0.00281029
		0.9371	8165	21	8144	42	8186	0.00513071	0.0051232		0.9969	5156.86	1.13535	5155.73	2.2707	5158	0.000440228	0.00281029
		0.937	8167	21	8146	42	8188	0.00512946	0.0051232		0.9968	5165.85	1.14821	5164.7	2.29643	5167	0.000444441	0.00290035
		0.9369	8168	21	8147	42	8189	0.00512883	0.0051232		0.9968	5174.84	1.16119	5173.68	2.32238	5176	0.000448682	0.00290035
		0.9368	8169	21	8148	42	8190	0.00512821	0.0051232		0.9968	5183.83	1.17428	5182.65	2.34856	5185	0.000452952	0.00290035
		0.9366	8171	21	8150	42	8192	0.00512695	0.0051232		0.9968	5192.81	1.18748	5191.63	2.37496	5194	0.000457251	0.00290035
		0.9364	8172	21	8151	42	8193	0.00512633	0.0051232		0.9967	5201.8	1.2008	5200.6	2.4016	5203	0.00046158	0.00299691
		0.9363	8174	21	8153	42	8195	0.00512508	0.0051232		0.9967	5210.79	1.21423	5209.57	2.42847	5212	0.000465938	0.00299691
		0.9362	8176	21	8155	42	8197	0.00512383	0.0051232		0.9967	5219.77	1.22779	5218.54	2.45557	5221	0.000470326	0.00299691
		0.9361	8177	21	8156	42	8198	0.0051232	0.0051232		0.9966	5228.76	1.24145	5227.52	2.48291	5230	0.000474743	0.00307535
		0.936	8177	22	8155	44	8199	0.00536651	0.00536389		0.9966	5237.74	1.25524	5236.49	2.51048	5239	0.000479191	0.00307535
		0.9359	8181	22	8159	44	8203	0.00536389	0.00536389		0.9966	5246.73	1.26915	5245.46	2.53829	5248	0.000483668	0.00307535
		0.9357	8181	23	8158	46	8204	0.00560702	0.00560702		0.9965	5255.72	1.28317	5254.43	2.56634	5257	0.000488176	0.00315986
		0.9356	8182	24	8158	48	8206	0.00584938	0.00584084		0.9965	5264.7	1.29732	5263.41	2.59463	5266	0.000492714	0.00315986
		0.9355	8185	24	8161	48	8209	0.00584724	0.00584084		0.9965	5273.69	1.31158	5272.38	2.62317	5275	0.000497283	0.00315986
		0.9351	8189	24	8165	48	8213	0.00584439	0.00584084		0.9965	5282.67	1.32597	5281.35	2.65194	5284	0.000501882	0.00315986
		0.935	8192	24	8168	48	8216	0.00584226	0.00584084		0.9964	5291.66	1.34048	5290.32	2.68097	5293	0.000506512	0.00325692
		0.9348	8194	24	8170	48	8218	0.00584084	0.00584084		0.9964	5300.64	1.35512	5299.29	2.71024	5302	0.000511173	0.00325692
		0.9346	8195	25	8170	50	8220	0.00608273	0.00601323		0.9964	5309.63	1.36988	5308.26	2.73976	5311	0.000515865	0.00325692
		0.9345	8198	25	8173	50	8223	0.00608051	0.00601323		0.9963	5318.62	1.38476	5317.23	2.76953	5320	0.000520588	0.00334846
		0.9344	8201	25	8176	50	8226	0.00607829	0.00601323		0.9963	5327.6	1.39978	5326.2	2.79955	5329	0.000525343	0.00334846
		0.9343	8202	25	8177	50	8227	0.00607755	0.00601323		0.9963	5336.59	1.41491	5335.17	2.82983	5338	0.000530129	0.00334846
		0.9342	8204	25	8179	50	8229	0.00607607	0.00601323		0.9962	5345.57	1.43018	5344.14	2.86036	5347	0.000534947	0.00343241
		0.9341	8205	25	8180	50	8230	0.00607533	0.00601323		0.9962	5354.55	1.44558	5353.11	2.89115	5356	0.000539797	0.00343241
		0.934	8206	25	8181	50	8231	0.0060746	0.00601323		0.9962	5363.54	1.4611	5362.08	2.9222	5365	0.000544679	0.00343241
		0.9339	8207	25	8182	50	8232	0.00607386	0.00601323		0.9961	5372.52	1.47676	5371.05	2.95352	5374	0.000549594	0.00353112
		0.9337	8211	25	8186	50	8236	0.00607091	0.00601323		0.9961	5381.51	1.49255	5380.01	2.98509	5383	0.00055454	0.00353112
		0.9335	8212	25	8187	50	8237	0.00607017	0.00601323		0.9961	5390.49	1.50846	5388.98	3.01693	5392	0.00055952	0.00353112
		0.9334	8213	25	8188	50	8238	0.00606943	0.00601323		0.9961	5399.48	1.52452	5397.95	3.04904	5401	0.000564532	0.00353112
		0.9333	8216	25	8191	50	8241	0.00606722	0.00601323		0.996	5408.46	1.5407	5406.92	3.08141	5410	0.000569576	0.00364047
		0.9331	8219	25	8194	50	8244	0.00606502	0.00601323		0.996	5417.44	1.55703	5415.89	3.11405	5419	0.000574654	0.00364047
		0.933	8220	25	8195	50	8245	0.00606428	0.00601323		0.996	5426.43	1.57348	5424.85	3.14697	5428	0.000579766	0.00364047
		0.9329	8221	25	8196	50	8246	0.00606355	0.00601323		0.9959	5435.41	1.59008	5433.82	3.18016	5437	0.00058491	0.00372683
		0.9327	8222	25	8197	50	8247	0.00606281	0.00601323		0.9959	5444.39	1.60681	5442.79	3.21362	5446	0.000590088	0.00372683
		0.9326	8223	25	8198	50	8248	0.00606208	0.00601323		0.9959	5453.38	1.62368	5451.75	3.24736	5455	0.0005953	0.00372683
		0.9325	8226	25	8201	50	8251	0.00605987	0.00601323		0.9958	5462.36	1.64069	5460.72	3.28139	5464	0.000600546	0.00382182
		0.9324	8227	25	8202	50	8252	0.00605914	0.00601323		0.9958	5471.34	1.65784	5469.68	3.31569	5473	0.000605826	0.00382182
		0.9322	8228	25	8203	50	8253	0.0060584	0.00601323		0.9958	5480.32	1.67514	5478.65	3.35027	5482	0.000611141	0.00382182
		0.9321	8229	25	8204	50	8254	0.00605767	0.00601323		0.9957	5489.31	1.69257	5487.61	3.38514	5491	0.000616489	0.00391701
		0.932	8231	25	8206	50	8256	0.0060562	0.00601323		0.9957	5498.29	1.71015	5496.58	3.4203	5500	0.000621873	0.00391701
		0.9319	8234	25	8209	50	8259	0.006054	0.00601323		0.9957	5507.27	1.72787	5505.54	3.45575	5509	0.000627291	0.00391701
		0.9317	8236	25	8211	50	8261	0.00605254	0.00601323		0.9956	5516.25	1.74574	5514.51	3.49148	5518	0.000632744	0.00399239
		0.9316	8239	25	8214	50	8264	0.00605034	0.00601323		0.9956	5525.24	1.76376	5523.47	3.52751	5527	0.000638233	0.00399239
		0.9315	8242	25	8217	50	8267	0.00604814	0.00601323		0.9955	5534.22	1.78192	5532.44	3.56384	5536	0.000643757	0.00407264
		0.9314	8243	25	8218	50	8268	0.00604741	0.00601323		0.9955	5543.2	1.80023	5541.4	3.60046	5545	0.000649316	0.00407264
		0.9312	8244	25	8219	50	8269	0.00604668	0.00601323		0.9954	5552.18	1.81869	5550.36	3.63738	5554	0.000654911	0.00416546
		0.9311	8247	25	8222	50	8272	0.00604449	0.00601323		0.9954	5561.16	1.8373	5559.33	3.6746	5563	0.000660542	0.00416546
		0.931	8250	25	8225	50	8275	0.0060423	0.00601323		0.9954	5570.14	1.85606	5568.29	3.71212	5572	0.00066621	0.00416546
		0.9309	8252	25	8227	50	8277	0.00604084	0.00601323		0.9953	5579.13	1.87497	5577.25	3.74995	5581	0.000671913	0.0042467
		0.9308	8254	25	8229	50	8279	0.00603938	0.00601323		0.9953	5588.11	1.89404	5586.21	3.78808	5590	0.000677653	0.0042467
		0.9305	8255	25	8230	50	8280	0.00603865	0.00601323		0.9952	5597.09	1.91326	5595.17	3.82653	5599	0.00068343	0.00430994
		0.9303	8257	25	8232	50	8282	0.00603719	0.00601323		0.9952	5606.07	1.93264	5604.13	3.86528	5608	0.000689244	0.00430994
		0.9302	8258	25	8233	50	8283	0.00603646	0.00601323		0.9951	5615.05	1.95217	5613.1	3.90435	5617	0.000695095	0.00438179
		0.93	8259	25	8234	50	8284	0.00603573	0.00601323		0.9951	5624.03	1.97187	5622.06	3.94373	5626	0.000700983	0.00438179
		0.9298	8260	25	8235	50	8285	0.006035	0.00601323		0.995	5633.01	1.99172	5631.02	3.98343	5635	0.000706909	0.00445069
		0.9297	8262	25	8237	50	8287	0.00603355	0.00601323		0.995	5641.99	2.01173	5639.98	4.02345	5644	0.000712873	0.00445069
		0.9296	8265	25	8240	50	8290	0.00603136	0.00601323		0.9949	5650.97	2.0319	5648.94	4.0638	5653	0.000718874	0.0045165
		0.9295	8271	25	8246	50	8296	0.006027	0.00601323		0.9949	5659.95	2.05223	5657.9	4.10446	5662	0.000724914	0.0045165
		0.9294	8272	25	8247	50	8297	0.00602627	0.00601323		0.9948	5668.93	2.07273	5666.85	4.14546	5671	0.000730992	0.0045933
		0.9292	8273	25	8248	50	8298	0.00602555	0.00601323		0.9948	5677.91	2.09339	5675.81	4.18678	5680	0.000737109	0.0045933
		0.9291	8275	25	8250	50	8300	0.0060241	0.00601323		0.9947	5686.89	2.11422	5684.77	4.22843	5689	0.000743264	0.00469191
		0.929	8280	25	8255	50	8305	0.00602047	0.00601323		0.9947	5695.86	2.13521	5693.73	4.27042	5698	0.000749459	0.00469191
		0.9287	8281	25	8256	50	8306	0.00601974	0.00601323		0.9947	5704.84	2.15637	5702.69	4.31274	5707	0.000755692	0.00469191
		0.9286	8282	25	8257	50	8307	0.00601902	0.00601323		0.9946	5713.82	2.1777	5711.64	4.35539	5716	0.000761965	0.00478389
		0.9284	8283	25	8258	50	8308	0.0060183	0.00601323		0.9946	5722.8	2.1992	5720.6	4.39839	5725	0.000768278	0.00478389
		0.9281	8286	25	8261	50	8311	0.00601612	0.00601323		0.9945	5731.78	2.22087	5729.56	4.44173	5734	0.000774631	0.00485818
		0.928	8288	25	8263	50	8313	0.00601468	0.00601323		0.9945	5740.76	2.24271	5738.51	4.48542	5743	0.000781024	0.00485818
		0.9278	8290	25	8265	50	8315	0.00601323	0.00601323		0.9944	5749.74	2.26473	5747.47	4.52945	5752	0.000787457	0.00494647
		0.9275	8293	26	8267	52	8319	0.00625075	0.00622829		0.9944	5758.71	2.28692	5756.43	4.57383	5761	0.00079393	0.00494647
		0.9273	8300	26	8274	52	8326	0.0062455	0.00622829		0.9944	5767.69	2.30928	5765.38	4.61857	5770	0.000800445	0.00494647
		0.9272	8305	26	8279	52	8331	0.00624175	0.00622829		0.9943	5776.67	2.33183	5774.34	4.66365	5779	0.000807	0.00502294
		0.927	8307	26	8281	52	8333	0.00624025	0.00622829		0.9942	5785.65	2.35455	5783.29	4.7091	5788	0.000813597	0.00508487
		0.9269	8310	26	8284	52	8336	0.006238	0.00622829		0.9942	5794.62	2.37745	5792.25	4.7549	5797	0.000820235	0.00508487
		0.9266	8314	26	8288	52	8340	0.00623501	0.00622829		0.9941	5803.6	2.40053	5801.2	4.80107	5806	0.000826915	0.00516772
		0.9265	8316	26	8290	52	8342	0.00623352	0.00622829		0.9941	5812.58	2.4238	5810.15	4.8476	5815	0.000833637	0.00516772
		0.9264	8317	26	8291	52	8343	0.00623277	0.00622829		0.994	5821.55	2.44725	5819.11	4.8945	5824	0.000840401	0.00525634
		0.9263	8319	26	8293	52	8345	0.00623128	0.00622829		0.994	5830.53	2.47088	5828.06	4.94176	5833	0.000847207	0.00525634
		0.9261	8323	26	8297	52	8349	0.00622829	0.00622829		0.9939	5839.51	2.4947	5837.01	4.9894	5842	0.000854057	0.00534398
		0.926	8324	27	8297	54	8351	0.00646629	0.0064324		0.9939	5848.48	2.51871	5845.96	5.03741	5851	0.000860949	0.00534398
		0.9259	8326	27	8299	54	8353	0.00646474	0.0064324		0.9938	5857.46	2.5429	5854.91	5.0858	5860	0.000867884	0.00543292
		0.9257	8332	27	8305	54	8359	0.0064601	0.0064324		0.9938	5866.43	2.56728	5863.87	5.13457	5869	0.000874863	0.00543292
		0.9256	8334	27	8307	54	8361	0.00645856	0.0064324		0.9937	5875.41	2.59186	5872.82	5.18372	5878	0.000881885	0.00549929
		0.9255	8335	27	8308	54	8362	0.00645779	0.0064324		0.9937	5884.38	2.61663	5881.77	5.23326	5887	0.000888952	0.00549929
		0.9253	8336	27	8309	54	8363	0.00645701	0.0064324		0.9936	5893.36	2.64159	5890.72	5.28318	5896	0.000896062	0.00556157
		0.9252	8338	27	8311	54	8365	0.00645547	0.0064324		0.9935	5902.33	2.66675	5899.67	5.3335	5905	0.000903217	0.00564154
		0.9249	8340	27	8313	54	8367	0.00645393	0.0064324		0.9935	5911.31	2.6921	5908.62	5.38421	5914	0.000910417	0.00564154
		0.9246	8342	27	8315	54	8369	0.00645238	0.0064324		0.9934	5920.28	2.71765	5917.56	5.43531	5923	0.000917662	0.00571759
		0.9245	8344	27	8317	54	8371	0.00645084	0.0064324		0.9934	5929.26	2.74341	5926.51	5.48681	5932	0.000924952	0.00571759
		0.9243	8345	27	8318	54	8372	0.00645007	0.0064324		0.9933	5938.23	2.76936	5935.46	5.53872	5941	0.000932287	0.00579707
		0.9242	8346	27	8319	54	8373	0.0064493	0.0064324		0.9933	5947.2	2.79551	5944.41	5.59103	5950	0.000939668	0.00579707
		0.9241	8350	27	8323	54	8377	0.00644622	0.0064324		0.9932	5956.18	2.82187	5953.36	5.64374	5959	0.000947096	0.00588515
		0.924	8353	27	8326	54	8380	0.00644391	0.0064324		0.9932	5965.15	2.84843	5962.3	5.69687	5968	0.000954569	0.00588515
		0.9237	8355	27	8328	54	8382	0.00644238	0.0064324		0.9931	5974.12	2.8752	5971.25	5.75041	5977	0.000962089	0.00595392
		0.9235	8356	27	8329	54	8383	0.00644161	0.0064324		0.993	5983.1	2.90218	5980.2	5.80436	5986	0.000969656	0.0060105
		0.9234	8357	27	8330	54	8384	0.00644084	0.0064324		0.9929	5992.07	2.92937	5989.14	5.85874	5995	0.000977271	0.00606757
		0.9233	8359	27	8332	54	8386	0.0064393	0.0064324		0.9928	6001.04	2.95677	5998.09	5.91353	6004	0.000984932	0.00614092
		0.923	8360	27	8333	54	8387	0.00643854	0.0064324		0.9928	6010.02	2.98438	6007.03	5.96875	6013	0.000992642	0.00614092
		0.9229	8361	27	8334	54	8388	0.00643777	0.0064324		0.9927	6018.99	3.0122	6015.98	6.0244	6022	0.0010004	0.00622308
		0.9228	8363	27	8336	54	8390	0.00643623	0.0064324		0.9927	6027.96	3.04024	6024.92	6.08048	6031	0.0010082	0.00622308
		0.9227	8365	27	8338	54	8392	0.0064347	0.0064324		0.9926	6036.93	3.0685	6033.86	6.137	6040	0.00101606	0.00631435
		0.9225	8366	27	8339	54	8393	0.00643393	0.0064324		0.9926	6045.9	3.09697	6042.81	6.19395	6049	0.00102396	0.00631435
		0.9224	8367	27	8340	54	8394	0.00643317	0.0064324		0.9925	6054.87	3.12567	6051.75	6.25134	6058	0.00103191	0.00640138
		0.9222	8368	27	8341	54	8395	0.0064324	0.0064324		0.9924	6063.85	3.15459	6060.69	6.30917	6067	0.00103992	0.00647568
		0.922	8368	28	8340	56	8396	0.00666984	0.00666984		0.9924	6072.82	3.18373	6069.63	6.36746	6076	0.00104797	0.00647568
		0.9219	8369	29	8340	58	8398	0.00690641	0.00690558		0.9923	6081.79	3.21309	6078.57	6.42619	6085	0.00105607	0.00654239
		0.9218	8370	29	8341	58	8399	0.00690558	0.00690558		0.9922	6090.76	3.24269	6087.51	6.48537	6094	0.00106422	0.0066041
		0.9217	8371	30	8341	60	8401	0.00714201	0.00711659		0.9921	6099.73	3.27251	6096.45	6.54501	6103	0.00107243	0.00669483
		0.9216	8372	30	8342	60	8402	0.00714116	0.00711659		0.9921	6108.7	3.30256	6105.39	6.60511	6112	0.00108068	0.00669483
		0.9215	8373	30	8343	60	8403	0.00714031	0.00711659		0.992	6117.67	3.33284	6114.33	6.66567	6121	0.00108898	0.00679251
		0.9213	8374	30	8344	60	8404	0.00713946	0.00711659		0.992	6126.64	3.36335	6123.27	6.7267	6130	0.00109734	0.00679251
		0.9212	8375	30	8345	60	8405	0.00713861	0.00711659		0.9919	6135.61	3.3941	6132.21	6.7882	6139	0.00110575	0.00687981
		0.9211	8376	30	8346	60	8406	0.00713776	0.00711659		0.9919	6144.57	3.42509	6141.15	6.85017	6148	0.00111421	0.00687981
		0.9209	8381	30	8351	60	8411	0.00713352	0.00711659		0.9918	6153.54	3.45631	6150.09	6.91262	6157	0.00112273	0.00696519
		0.9208	8382	30	8352	60	8412	0.00713267	0.00711659		0.9917	6162.51	3.48777	6159.02	6.97555	6166	0.00113129	0.00703362
		0.9206	8384	30	8354	60	8414	0.00713097	0.00711659		0.9916	6171.48	3.51948	6167.96	7.03896	6175	0.00113991	0.00709666
		0.9205	8385	30	8355	60	8415	0.00713012	0.00711659		0.9916	6180.45	3.55143	6176.9	7.10285	6184	0.00114859	0.00709666
		0.9204	8386	30	8356	60	8416	0.00712928	0.00711659		0.9915	6189.42	3.58362	6185.83	7.16724	6193	0.00115731	0.00716935
		0.9203	8387	30	8357	60	8417	0.00712843	0.00711659		0.9914	6198.38	3.61606	6194.77	7.23212	6202	0.0011661	0.00724275
		0.9201	8389	30	8359	60	8419	0.00712674	0.00711659		0.9913	6207.35	3.64875	6203.7	7.2975	6211	0.00117493	0.00732307
		0.9198	8391	30	8361	60	8421	0.00712504	0.00711659		0.9913	6216.32	3.68169	6212.64	7.36338	6220	0.00118382	0.00732307
		0.9197	8394	30	8364	60	8424	0.00712251	0.00711659		0.9912	6225.29	3.71488	6221.57	7.42977	6229	0.00119277	0.00738856
		0.9194	8396	30	8366	60	8426	0.00712082	0.00711659		0.9911	6234.25	3.74833	6230.5	7.49666	6238	0.00120177	0.00746409
		0.9193	8397	30	8367	60	8427	0.00711997	0.00711659		0.9911	6243.22	3.78203	6239.44	7.56406	6247	0.00121083	0.00746409
		0.9192	8400	30	8370	60	8430	0.00711744	0.00711659		0.991	6252.18	3.81599	6248.37	7.63198	6256	0.00121995	0.00754995
		0.9191	8401	30	8371	60	8431	0.00711659	0.00711659		0.9909	6261.15	3.85021	6257.3	7.70042	6265	0.00122912	0.00762383
		0.919	8403	31	8372	62	8434	0.0073512	0.00729412		0.9908	6270.12	3.88469	6266.23	7.76939	6274	0.00123835	0.00770818
		0.9187	8405	31	8374	62	8436	0.00734945	0.00729412		0.9908	6279.08	3.91944	6275.16	7.83888	6283	0.00124763	0.00770818
		0.9186	8406	31	8375	62	8437	0.00734858	0.00729412		0.9907	6288.05	3.95445	6284.09	7.9089	6292	0.00125698	0.00778026
		0.9184	8407	31	8376	62	8438	0.00734771	0.00729412		0.9905	6297.01	3.98973	6293.02	7.97946	6301	0.00126638	0.00792301
		0.9182	8408	31	8377	62	8439	0.00734684	0.00729412		0.9905	6305.97	4.02528	6301.95	8.05056	6310	0.00127584	0.00792301
		0.9181	8410	31	8379	62	8441	0.0073451	0.00729412		0.9904	6314.94	4.0611	6310.88	8.1222	6319	0.00128536	0.00801393
		0.9177	8411	31	8380	62	8442	0.00734423	0.00729412		0.9903	6323.9	4.09719	6319.81	8.19438	6328	0.00129494	0.00810245
		0.9176	8416	31	8385	62	8447	0.00733988	0.00729412		0.9903	6332.87	4.13356	6328.73	8.26712	6337	0.00130458	0.00810245
		0.9174	8420	31	8389	62	8451	0.00733641	0.00729412		0.9902	6341.83	4.17021	6337.66	8.34041	6346	0.00131428	0.00818153
		0.9173	8421	31	8390	62	8452	0.00733554	0.00729412		0.9901	6350.79	4.20713	6346.59	8.41426	6355	0.00132404	0.00824395
		0.9172	8422	31	8391	62	8453	0.00733467	0.00729412		0.99	6359.76	4.24434	6355.51	8.48868	6364	0.00133386	0.0083279
		0.917	8424	31	8393	62	8455	0.00733294	0.00729412		0.99	6368.72	4.28183	6364.44	8.56366	6373	0.00134374	0.0083279
		0.9167	8425	31	8394	62	8456	0.00733207	0.00729412		0.9899	6377.68	4.31961	6373.36	8.63922	6382	0.00135368	0.00840913
		0.9166	8428	31	8397	62	8459	0.00732947	0.00729412		0.9898	6386.64	4.35767	6382.28	8.71535	6391	0.00136369	0.00848397
		0.9165	8430	31	8399	62	8461	0.00732774	0.00729412		0.9897	6395.6	4.39603	6391.21	8.79206	6400	0.00137376	0.00855585
		0.9164	8432	31	8401	62	8463	0.00732601	0.00729412		0.9896	6404.57	4.43468	6400.13	8.86936	6409	0.00138389	0.00864654
		0.9163	8433	31	8402	62	8464	0.00732514	0.00729412		0.9896	6413.53	4.47362	6409.05	8.94724	6418	0.00139409	0.00864654
		0.9161	8436	31	8405	62	8467	0.00732255	0.00729412		0.9895	6422.49	4.51286	6417.97	9.02572	6427	0.00140434	0.00873817
		0.916	8437	31	8406	62	8468	0.00732168	0.00729412		0.9894	6431.45	4.5524	6426.9	9.10479	6436	0.00141467	0.0088196
		0.9159	8438	31	8407	62	8469	0.00732082	0.00729412		0.9893	6440.41	4.59224	6435.82	9.18447	6445	0.00142505	0.00890177
		0.9158	8441	31	8410	62	8472	0.00731822	0.00729412		0.9892	6449.37	4.63238	6444.74	9.26476	6454	0.00143551	0.00897335
		0.9156	8442	31	8411	62	8473	0.00731736	0.00729412		0.9891	6458.33	4.67283	6453.65	9.34565	6463	0.00144602	0.00903787
		0.9152	8443	31	8412	62	8474	0.0073165	0.00729412		0.989	6467.29	4.71358	6462.57	9.42717	6472	0.00145661	0.00912589
		0.9151	8444	31	8413	62	8475	0.00731563	0.00729412		0.989	6476.25	4.75465	6471.49	9.5093	6481	0.00146726	0.00912589
		0.915	8446	31	8415	62	8477	0.00731391	0.00729412		0.9889	6485.2	4.79603	6480.41	9.59206	6490	0.00147798	0.00922253
		0.9149	8448	31	8417	62	8479	0.00731218	0.00729412		0.9888	6494.16	4.83772	6489.32	9.67545	6499	0.00148876	0.00929666
		0.9145	8450	31	8419	62	8481	0.00731046	0.00729412		0.9886	6503.12	4.87974	6498.24	9.75947	6508	0.00149961	0.00939113
		0.9141	8452	31	8421	62	8483	0.00730874	0.00729412		0.9885	6512.08	4.92207	6507.16	9.84413	6517	0.00151053	0.00946261
		0.9138	8454	31	8423	62	8485	0.00730701	0.00729412		0.9884	6521.04	4.96472	6516.07	9.92944	6526	0.00152152	0.00954267
		0.9134	8458	31	8427	62	8489	0.00730357	0.00729412		0.9883	6529.99	5.0077	6524.98	10.0154	6535	0.00153258	0.00960721
		0.9133	8459	31	8428	62	8490	0.00730271	0.00729412		0.9882	6538.95	5.051	6533.9	10.102	6544	0.00154371	0.00968033
		0.9131	8460	31	8429	62	8491	0.00730185	0.00729412		0.9881	6547.91	5.09464	6542.81	10.1893	6553	0.0015549	0.009754
		0.9129	8461	31	8430	62	8492	0.00730099	0.00729412		0.988	6556.86	5.13861	6551.72	10.2772	6562	0.00156617	0.00981583
		0.9127	8463	31	8432	62	8494	0.00729927	0.00729412		0.9879	6565.82	5.18291	6560.63	10.3658	6571	0.00157751	0.00987388
		0.9126	8464	31	8433	62	8495	0.00729841	0.00729412		0.9878	6574.77	5.22755	6569.54	10.4551	6580	0.00158892	0.00994903
		0.9125	8466	31	8435	62	8497	0.00729669	0.00729412		0.9877	6583.73	5.27253	6578.45	10.5451	6589	0.0016004	0.010029
		0.9123	8469	31	8438	62	8500	0.00729412	0.00729412		0.9875	6592.68	5.31785	6587.36	10.6357	6598	0.00161196	0.0101437
		0.9121	8469	32	8437	64	8501	0.00752853	0.00751615		0.9875	6601.64	5.36351	6596.27	10.727	6607	0.00162358	0.0101437
		0.9119	8470	32	8438	64	8502	0.00752764	0.00751615		0.9873	6610.59	5.40953	6605.18	10.8191	6616	0.00163529	0.010264
		0.9118	8472	32	8440	64	8504	0.00752587	0.00751615		0.9872	6619.54	5.45589	6614.09	10.9118	6625	0.00164706	0.0103161
		0.9116	8474	32	8442	64	8506	0.0075241	0.00751615		0.9871	6628.5	5.50261	6622.99	11.0052	6634	0.00165891	0.0104077
		0.9114	8475	32	8443	64	8507	0.00752322	0.00751615		0.987	6637.45	5.54968	6631.9	11.0994	6643	0.00167084	0.0105135
		0.9112	8479	32	8447	64	8511	0.00751968	0.00751615		0.9869	6646.4	5.59711	6640.81	11.1942	6652	0.00168284	0.0105713
		0.9111	8480	32	8448	64	8512	0.0075188	0.00751615		0.9868	6655.36	5.6449	6649.71	11.2898	6661	0.00169491	0.0106338
		0.9109	8483	32	8451	64	8515	0.00751615	0.00751615		0.9867	6664.31	5.69306	6658.61	11.3861	6670	0.00170706	0.0107329
		0.9108	8483	33	8450	66	8516	0.00775012	0.00774921		0.9866	6673.26	5.74158	6667.52	11.4832	6679	0.00171929	0.0108466
		0.9107	8484	33	8451	66	8517	0.00774921	0.00774921		0.9866	6682.21	5.79047	6676.42	11.5809	6688	0.0017316	0.0108466
		0.9106	8485	34	8451	68	8519	0.00798216	0.00798216		0.9864	6691.16	5.83974	6685.32	11.6795	6697	0.00174399	0.0110217
		0.9105	8485	35	8450	70	8520	0.00821596	0.00820537		0.9863	6700.11	5.88938	6694.22	11.7788	6706	0.00175645	0.0111432
[truncated: 9,975 more rows]

## Sheet: Single Results Table
	Single Table Summary of All Results
[truncated: 37 more rows]
